# Supplementary material for: Curcumin derivative ST09 modulates the miR-199a-5p/DDR1 axis and regulates proliferation and migration in ovarian cancer cells
Source: Sci Rep. 2021 Nov 26;11:23025. doi: 10.1038/s41598-021-02454-1 (PMC8626492; doi:10.1038/s41598-021-02454-1)
Supplement: Supplementary file 2 — Supplementary Tables. [file 41598_2021_2454_MOESM2_ESM.xlsx]

## Sheet: PA1 mRNA-miR interaction Fig 3H
miRNA	miRNA Fold change	miRNA p-value	mRNA	mRNA Fold Change	miRNA p-value
hsa-miR-653-5p	3.01121	2.35e-08	CTBP1	-2.35041	0.0135931
hsa-miR-653-5p	3.01121	2.35e-08	EGR2	-2.60843	0.0416371
hsa-miR-146a-5p	1.78998	0.000107467	CNTFR	-2.39382	0.0145316
hsa-miR-146a-5p	1.78998	0.000107467	FLOT2	-1.96863	0.0385335
hsa-miR-146a-5p	1.78998	0.000107467	IRAK1	-1.91624	0.0437313
hsa-miR-146a-5p	1.78998	0.000107467	KIF24	-2.03145	0.0374711
hsa-miR-146a-5p	1.78998	0.000107467	NSD1	-2.52589	0.00816739
hsa-miR-146a-5p	1.78998	0.000107467	PCDH1	-2.33868	0.0103632
hsa-miR-146a-5p	1.78998	0.000107467	VASN	-2.43058	0.0287024
hsa-miR-146a-5p	1.78998	0.000107467	VAT1	-1.88155	0.0409677
hsa-miR-9-5p	1.00271	0.0455947	ABCD1	-2.43698	0.0349358
hsa-miR-9-5p	1.00271	0.0455947	ALPL	-2.25003	0.0171908
hsa-miR-9-5p	1.00271	0.0455947	ARHGDIA	-2.74316	0.0049335
hsa-miR-9-5p	1.00271	0.0455947	CARM1	-2.11916	0.0227608
hsa-miR-9-5p	1.00271	0.0455947	CNTFR	-2.39382	0.0145316
hsa-miR-9-5p	1.00271	0.0455947	CSNK1G2	-1.98905	0.0376485
hsa-miR-9-5p	1.00271	0.0455947	DLX3	-2.90903	0.0190912
hsa-miR-9-5p	1.00271	0.0455947	EPHB4	-1.91339	0.041619
hsa-miR-9-5p	1.00271	0.0455947	EVI5L	-2.33005	0.0325041
hsa-miR-9-5p	1.00271	0.0455947	FAM155B	-2.50027	0.0416715
hsa-miR-9-5p	1.00271	0.0455947	FAM19A5	-2.60107	0.048416
hsa-miR-9-5p	1.00271	0.0455947	FBRS	-2.11151	0.0314129
hsa-miR-9-5p	1.00271	0.0455947	FBXL16	-2.62062	0.0288262
hsa-miR-9-5p	1.00271	0.0455947	FBXL19	-2.17797	0.0261115
hsa-miR-9-5p	1.00271	0.0455947	FOXP4	-2.08918	0.0216555
hsa-miR-9-5p	1.00271	0.0455947	GTPBP3	-2.20684	0.0276998
hsa-miR-9-5p	1.00271	0.0455947	ITGB4	-2.435	0.0466928
hsa-miR-9-5p	1.00271	0.0455947	ITM2C	-2.3251	0.0146794
hsa-miR-9-5p	1.00271	0.0455947	JUP	-2.15932	0.0188793
hsa-miR-9-5p	1.00271	0.0455947	KIAA2013	-2.13023	0.0258773
hsa-miR-9-5p	1.00271	0.0455947	LHX5	-3.21589	0.00972228
hsa-miR-9-5p	1.00271	0.0455947	MAP2K7	-2.20644	0.0199114
hsa-miR-9-5p	1.00271	0.0455947	NACC1	-1.86158	0.0437175
hsa-miR-9-5p	1.00271	0.0455947	NCOR2	-2.69443	0.00425987
hsa-miR-9-5p	1.00271	0.0455947	NME4	-2.42437	0.0118346
hsa-miR-9-5p	1.00271	0.0455947	OBSL1	-2.78055	0.00476014
hsa-miR-9-5p	1.00271	0.0455947	PAK4	-2.89416	0.00252098
hsa-miR-9-5p	1.00271	0.0455947	PCDH1	-2.33868	0.0103632
hsa-miR-9-5p	1.00271	0.0455947	RERE	-2.26549	0.0139649
hsa-miR-9-5p	1.00271	0.0455947	RPS6KA4	-2.03078	0.0398564
hsa-miR-9-5p	1.00271	0.0455947	SCRIB	-2.12661	0.0302029
hsa-miR-9-5p	1.00271	0.0455947	SIX5	-2.60265	0.0120278
hsa-miR-9-5p	1.00271	0.0455947	SLC7A8	-2.16182	0.029671
hsa-miR-9-5p	1.00271	0.0455947	SORBS3	-3.2011	0.000987928
hsa-miR-9-5p	1.00271	0.0455947	TMEM109	-2.06587	0.0361218
hsa-miR-9-5p	1.00271	0.0455947	TRIM11	-2.19688	0.0245279
hsa-miR-9-5p	1.00271	0.0455947	VAT1	-1.88155	0.0409677
hsa-miR-9-5p	1.00271	0.0455947	VRTN	-2.40262	0.0142617
hsa-miR-199a-5p	1.00347	0.0456949	ARAF	-2.40444	0.0120849
hsa-miR-199a-5p	1.00347	0.0456949	ARRB2	-2.18028	0.0304964
hsa-miR-199a-5p	1.00347	0.0456949	BCAM	-2.71774	0.008499
hsa-miR-199a-5p	1.00347	0.0456949	CCDC120	-1.9766	0.0476375
hsa-miR-199a-5p	1.00347	0.0456949	JUNB	-3.50224	0.00406365
hsa-miR-199a-5p	1.00347	0.0456949	MAB21L1	-3.00219	0.0178232
hsa-miR-199a-5p	1.00347	0.0456949	MAP3K11	-2.81223	0.00480078
hsa-miR-199a-5p	1.00347	0.0456949	MARK4	-2.16615	0.020301
hsa-miR-199a-5p	1.00347	0.0456949	MINK1	-1.96837	0.0441866
hsa-miR-199a-5p	1.00347	0.0456949	PAK4	-2.89416	0.00252098
hsa-miR-199a-5p	1.00347	0.0456949	PNPLA6	-2.11448	0.0328274
hsa-miR-199a-5p	1.00347	0.0456949	RBPMS	-3.69323	0.000446692
hsa-miR-199a-5p	1.00347	0.0456949	SLC25A23	-1.95467	0.0486387
hsa-miR-199a-5p	1.00347	0.0456949	TIGD5	-2.65143	0.0222081
hsa-miR-199a-5p	1.00347	0.0456949	TUBG1	-2.27265	0.0300324
hsa-miR-199a-5p	1.00347	0.0456949	DDR1	-1.55654	0.00017182

## Sheet: A2780_ST09_DEGs_pvalue
A2780
Geneids	log2FoldChange	pval
COL10A1	-5.27575	9.95014e-05
MXRA5	-4.39123	0.0044458
PLCE1-AS1	-4.27575	0.00656321
SNORA11D	-4.1524	0.0148424
LOC105375713	-4.01272	0.0147323
TFAP2B	-4.00039	0.0225986
AGR2	-3.83047	0.00433939
RN7SL2	-3.81975	7.81171e-20
LINC01150	-3.69079	0.0345924
RHBG	-3.69079	0.0345924
TEX48	-3.69079	0.0345924
LOC105373044	-3.63782	0.0543998
TC2N	-3.63782	0.0543998
GOLGA8IP	-3.49814	0.00844552
BAALC-AS1	-3.49814	0.0540522
CD8B	-3.49814	0.0540522
SNORA80E	-3.49814	0.0540522
SNORD98	-3.49814	0.0540522
B3GALT2	-3.41543	0.0862217
LOC151484	-3.41543	0.0862217
MIR1233-2	-3.28489	0.00712355
AOC1	-3.27575	0.0857152
BMS1P21	-3.27575	0.0857152
CALHM1	-3.27575	0.0857152
CDRT15	-3.27575	0.0857152
CXADRP2	-3.27575	0.0857152
GPR17	-3.27575	0.0857152
IL13RA2	-3.27575	0.0857152
LINC00968	-3.27575	0.0857152
NR2E3	-3.27575	0.0857152
OCSTAMP	-3.27575	0.0857152
SNORD93	-3.27575	0.0857152
RN7SL1	-3.25836	4.40083e-15
CTHRC1	-3.23048	0.00143032
CYB5A	-3.1524	0.0360188
ST3GAL6-AS1	-3.1524	0.0360188
LOC101927196	-3.1524	0.13889
SEC14L3	-3.1524	0.13889
TEX29	-3.1524	0.13889
DNAH2	-3.08087	0.0358088
EDNRB-AS1	-3.08087	0.0358088
GLIS2-AS1	-3.05779	0.0131753
GATA3	-3.01272	0.0130998
IGF2BP2-AS1	-3.01272	0.0130998
RPS16P5	-3.01272	0.035602
C14orf39	-3.01272	0.138163
CCL2	-3.01272	0.138163
DDX11L10	-3.01272	0.138163
GS1-600G8.3	-3.01272	0.138163
KCNE4	-3.01272	0.138163
LINC01669	-3.01272	0.138163
MIR3685	-3.01272	0.138163
SNORD64	-3.01272	0.138163
CST7	-2.95825	0.0180965
MIR3186	-2.95825	0.0180965
NDFIP2-AS1	-2.86071	0.0519617
OMG	-2.85134	0.0249742
LOC51145	-2.8464	0.0137129
BGN	-2.83866	0.00247744
CD180	-2.83047	0.227771
CD3E	-2.83047	0.227771
CYP3A4	-2.83047	0.227771
HIGD1C	-2.83047	0.227771
LINC00163	-2.83047	0.227771
LINC00473	-2.83047	0.227771
LINC01075	-2.83047	0.227771
LINC02085	-2.83047	0.227771
LOC101927450	-2.83047	0.227771
LOC101929526	-2.83047	0.227771
LOC93463	-2.83047	0.227771
MIR3195	-2.83047	0.227771
MIR3651	-2.83047	0.227771
MIR4786	-2.83047	0.227771
THCAT155	-2.83047	0.227771
MIR5581	-2.80626	0.0248404
NLRP14	-2.79476	0.00520809
KRT81	-2.75894	0.0182882
PARVG	-2.75894	0.0768422
LOC100507006	-2.74968	0.00515917
EBLN2	-2.749	0.000563825
ANKRD30A	-2.69079	0.0104993
ERP27	-2.69079	0.0764533
LRRC2-AS1	-2.69079	0.0764533
MANEA-DT	-2.69079	0.0764533
SNORA20	-2.69079	0.0764533
ADRA2B	-2.69079	0.226767
ANXA8	-2.69079	0.226767
ARHGAP27P2	-2.69079	0.226767
CRYBA1	-2.69079	0.226767
F13B	-2.69079	0.226767
HPR	-2.69079	0.226767
IL4	-2.69079	0.226767
ITIH6	-2.69079	0.226767
LINC01132	-2.69079	0.226767
LINC01925	-2.69079	0.226767
LINC01995	-2.69079	0.226767
LOC101928682	-2.69079	0.226767
LOC105379176	-2.69079	0.226767
LOC286297	-2.69079	0.226767
MAGEA3	-2.69079	0.226767
OR5E1P	-2.69079	0.226767
PADI6	-2.69079	0.226767
PDZD3	-2.69079	0.226767
PNLIPRP1	-2.69079	0.226767
PRDM9	-2.69079	0.226767
PRH2	-2.69079	0.226767
RPS6KA2-IT1	-2.69079	0.226767
S1PR4	-2.69079	0.226767
SYK	-2.69079	0.226767
XXYLT1-AS2	-2.69079	0.226767
ALDH3B2	-2.65686	0.0107671
KIAA0040	-2.65686	0.0485057
PLCB2	-2.63782	0.114493
PRR4	-2.59768	0.0242356
C19orf33	-2.56629	0.0328628
HLA-DOB	-2.56629	0.113959
KDF1	-2.56629	0.113959
C1QTNF5	-2.53091	0.0446839
FAM71E2	-2.49814	0.113434
ITGB6	-2.45938	0.00405235
LINC02520	-2.42775	0.0672976
TMEM178A	-2.42775	0.0672976
ZNF252P-AS1	-2.42775	0.0672976
MIR555	-2.42312	0.0307184
AVPR2	-2.41543	0.17115
HPN	-2.41543	0.17115
LINC01398	-2.41543	0.17115
SNORD66	-2.41543	0.17115
VRTN	-2.41543	0.17115
CLEC6A	-2.41543	0.380923
CRHBP	-2.41543	0.380923
LOC729609	-2.41543	0.380923
MIR4777	-2.41543	0.380923
MT1E	-2.41543	0.380923
RXFP4	-2.41543	0.380923
SCIMP	-2.41543	0.380923
FOLR2	-2.36735	0.0955776
KYNU	-2.36735	0.0955776
DIO3OS	-2.3439	0.0598664
BARX2	-2.3439	0.170444
CLDN2	-2.3439	0.170444
FLG2	-2.3439	0.170444
GAGE10	-2.3439	0.170444
LOC101927911	-2.3439	0.170444
SNORA94	-2.3439	0.170444
WFDC5	-2.3439	0.170444
MYOZ3	-2.32082	0.095169
LOC105747689	-2.30263	0.0401658
MLPH	-2.28352	0.0268262
SPINT1	-2.28352	0.0268262
LOC101928865	-2.27575	0.169751
MARC1	-2.27575	0.169751
MIR4785	-2.27575	0.169751
PKIA	-2.27575	0.169751
ZNF512	-2.27575	0.169751
ABI3	-2.27575	0.379658
ALPP	-2.27575	0.379658
FADS6	-2.27575	0.379658
GZMA	-2.27575	0.379658
HLA-DRB4	-2.27575	0.379658
LINC00327	-2.27575	0.379658
LOC100505658	-2.27575	0.379658
LOC101927143	-2.27575	0.379658
LOC101927560	-2.27575	0.379658
LOC284412	-2.27575	0.379658
LUZP4	-2.27575	0.379658
MLLT10P1	-2.27575	0.379658
MPPED1	-2.27575	0.379658
SHISAL2A	-2.27575	0.379658
SNORA16B	-2.27575	0.379658
SNORA30	-2.27575	0.379658
SNORD127	-2.27575	0.379658
SNORD144	-2.27575	0.379658
UST-AS1	-2.27575	0.379658
ZNF502	-2.27575	0.379658
LUM	-2.27	0.000305746
AEBP1	-2.26782	0.00650071
SCARNA10	-2.25839	0.00648199
C6orf163	-2.25079	0.00546522
FGF10-AS1	-2.23048	0.053089
AGPAT4-IT1	-2.20309	0.0528781
BRD7P3	-2.19743	0.13515
HRH2	-2.19743	0.13515
LOC101927636	-2.19743	0.13515
CCDC9B	-2.18389	0.0808823
LINC00637	-2.18389	0.0808823
KRT86	-2.17398	0.0475799
TMEM119	-2.16411	0.00088224
LINC01623	-2.1524	0.111331
MYL4	-2.1524	0.257976
HS3ST5	-2.15173	0.043065
CLECL1	-2.1509	0.134624
GPR183	-2.1509	0.134624
LINC01337	-2.12819	0.0472237
KLHDC7A	-2.12356	0.0700426
KRT80	-2.10582	0.134105
MIR31HG	-2.10582	0.134105
SNORA74A	-2.10582	0.134105
RASGRP3	-2.10432	0.0616239
ERI3-IT1	-2.08087	0.110499
LINC02384	-2.08087	0.110499
SOX10	-2.08087	0.110499
HEIH	-2.08087	0.257078
LINC01968	-2.08087	0.257078
MIR3132	-2.08087	0.257078
MIR548AR	-2.08087	0.257078
SLC2A5	-2.08087	0.257078
CNGA4	-2.06446	0.0932773
UBTFL1	-2.05622	0.0354279
VIPR1	-2.05286	0.0801906
ANKRD28	-2.0471	5.9181e-06
C10orf113	-2.04639	0.11009
TCEAL8	-2.04639	0.11009
TBC1D3K	-2.02911	0.0172012
MIR4784	-2.02889	0.0217199
LOC105372795	-2.01272	0.109686
CAPN8	-2.01272	0.256198
ERVFRD-1	-2.01272	0.256198
HSPB2	-2.01272	0.256198
LINC01461	-2.01272	0.256198
MS4A7	-2.01272	0.256198
TMEM92	-2.00808	0.0926131
ELF5	-2.00478	0.191976
JSRP1	-2.00478	0.191976
LINC01662	-2.00478	0.191976
DIO2	-2.00039	0.151824
ALAS2	-1.98133	0.0793662
MUM1L1	-1.96959	0.000853172
TBC1D3H	-1.96637	0.0201386
GOLGA8N	-1.96419	0.151303
HLA-DQA1	-1.96419	0.151303
MIR1914	-1.96419	0.151303
COPZ2	-1.96159	0.0690155
ST8SIA4	-1.96159	0.0690155
IRF4	-1.95825	0.191314
SCARNA8	-1.95825	0.191314
TEX21P	-1.95825	0.191314
MAFB	-1.95382	0.0919621
MAL2	-1.936	0.0283881
FITM1	-1.92886	0.150788
ALOX15B	-1.91318	0.190661
MIR8078	-1.91318	0.190661
RLBP1	-1.91318	0.190661
CYBB	-1.91047	0.123104
CEACAM22P	-1.89439	0.150279
GPR173	-1.88255	0.122697
CXCL9	-1.87442	0.102733
MIR1247	-1.86848	0.0876752
ZNF671	-1.86556	0.0433011
FN1	-1.86442	0.00239851
MIRLET7BHG	-1.86283	0.0394147
SNORD63	-1.86071	0.149777
DSP	-1.85913	0.0175603
MIR1304	-1.85766	0.0531945
CLIP1-AS1	-1.85134	0.102404
SNORD18A	-1.84854	0.0874026
C16orf89	-1.8373	0.0264113
ANKRD20A2	-1.83047	0.207529
BATF	-1.83047	0.391843
DPPA4	-1.83047	0.391843
LOC101927468	-1.83047	0.391843
LOC574538	-1.83047	0.391843
MAGEL2	-1.83047	0.391843
MGC15885	-1.83047	0.391843
MIR4697	-1.83047	0.391843
MIR5695	-1.83047	0.391843
PNPLA5	-1.83047	0.391843
PYY2	-1.83047	0.391843
SPATA46	-1.83047	0.391843
TEX38	-1.83047	0.391843
ZNF615	-1.83047	0.391843
AMER2	-1.83047	0.650071
ATP11A-AS1	-1.83047	0.650071
C10orf71	-1.83047	0.650071
C8orf46	-1.83047	0.650071
CD300LF	-1.83047	0.650071
CELA3A	-1.83047	0.650071
CYP2B6	-1.83047	0.650071
DMBT1P1	-1.83047	0.650071
FAM25C	-1.83047	0.650071
FEZF2	-1.83047	0.650071
GAGE2A	-1.83047	0.650071
GATA1	-1.83047	0.650071
GPR26	-1.83047	0.650071
GUCY2EP	-1.83047	0.650071
GYPB	-1.83047	0.650071
HAO1	-1.83047	0.650071
IL1RN	-1.83047	0.650071
IRX2	-1.83047	0.650071
KCNMB1	-1.83047	0.650071
LGSN	-1.83047	0.650071
LINC00558	-1.83047	0.650071
LINC00668	-1.83047	0.650071
LINC00911	-1.83047	0.650071
LINC00958	-1.83047	0.650071
LINC01056	-1.83047	0.650071
LINC01416	-1.83047	0.650071
LINC01819	-1.83047	0.650071
LINC02207	-1.83047	0.650071
LINC02586	-1.83047	0.650071
LOC100128076	-1.83047	0.650071
LOC100287704	-1.83047	0.650071
LOC101927476	-1.83047	0.650071
LOC101928887	-1.83047	0.650071
LOC105370757	-1.83047	0.650071
LOC392196	-1.83047	0.650071
LOC440934	-1.83047	0.650071
MIR3138	-1.83047	0.650071
NCF1	-1.83047	0.650071
NR0B2	-1.83047	0.650071
OR2AE1	-1.83047	0.650071
OR52B6	-1.83047	0.650071
P4HA3-AS1	-1.83047	0.650071
POU5F1P4	-1.83047	0.650071
PPIAL4F	-1.83047	0.650071
S100A7	-1.83047	0.650071
S100B	-1.83047	0.650071
SERPINB3	-1.83047	0.650071
SH3TC2-DT	-1.83047	0.650071
SLC26A4	-1.83047	0.650071
SPATA12	-1.83047	0.650071
SPATA3	-1.83047	0.650071
TBX22	-1.83047	0.650071
TEX13C	-1.83047	0.650071
TPSB2	-1.83047	0.650071
TSPOAP1	-1.83047	0.650071
TTTY11	-1.83047	0.650071
UBASH3A	-1.83047	0.650071
USP26	-1.83047	0.650071
ZC2HC1B	-1.83047	0.650071
OXTR	-1.82906	0.075505
LOC101928160	-1.82887	0.0871322
MIR4712	-1.82887	0.0871322
CYP24A1	-1.82829	0.121897
MIR9-3HG	-1.81544	0.0586008
SFRP2	-1.81225	0.0390929
AQP5	-1.80143	0.163812
CCIN	-1.80143	0.163812
CHI3L1	-1.80143	0.163812
SH2D1A	-1.79426	0.206893
LRRTM1	-1.79101	0.0638942
IGLL5	-1.78454	0.0250207
ADGRG3	-1.78239	0.27378
ALOX5	-1.78239	0.27378
LINC01843	-1.78239	0.27378
MIR1231	-1.78239	0.27378
MIR6732	-1.78239	0.27378
MIR6769B	-1.78239	0.27378
MMP28	-1.78239	0.27378
RORC	-1.78239	0.27378
SERTAD4-AS1	-1.78239	0.27378
STX18-IT1	-1.78239	0.27378
TCF4-AS1	-1.78239	0.27378
ZNF614	-1.78239	0.27378
KCNJ13	-1.77296	0.163314
PNMT	-1.77296	0.163314
BAMBI	-1.76894	0.111478
ACY3	-1.76707	0.0518916
LINC01692	-1.75894	0.056669
ACVR1C	-1.75894	0.206264
GPR34	-1.75894	0.206264
AMHR2	-1.75894	0.390782
CCDC188	-1.75894	0.390782
CHST1	-1.75894	0.390782
CSRP3	-1.75894	0.390782
GUCY1B1	-1.75894	0.390782
KRT6B	-1.75894	0.390782
LINC01014	-1.75894	0.390782
LOC100996671	-1.75894	0.390782
MIR4485	-1.75894	0.390782
MIR6511B2	-1.75894	0.390782
SPACA1	-1.75894	0.390782
WNT1	-1.75894	0.390782
ZIK1	-1.75894	0.390782
ANXA3	-1.74505	0.16282
C5AR2	-1.74505	0.16282
LOC101927472	-1.74505	0.16282
MIR6859-3	-1.74096	0.0184947
LOC101929613	-1.73586	0.132738
NRADDP	-1.73586	0.132738
TMEM106A	-1.73586	0.132738
DCX	-1.73586	0.272974
HLA-DOA	-1.73586	0.272974
MIR6839	-1.73586	0.272974
SNORA11	-1.73586	0.272974
LINC02289	-1.72824	0.0412697
ZNF582-AS1	-1.72446	0.0942642
ASCL3	-1.72446	0.205644
NUTM1	-1.71315	0.132346
KRT19	-1.70024	0.0108168
SLC38A4	-1.697	0.0605283
SNORD116-1	-1.69079	0.131957
TRPA1	-1.69079	0.131957
ACTN1-AS1	-1.69079	0.272179
EGFR-AS1	-1.69079	0.272179
NCOA7-AS1	-1.69079	0.272179
PLPPR4	-1.69079	0.272179
SLC35G6	-1.69079	0.272179
ACCS	-1.69079	0.389743
CXCL5	-1.69079	0.389743
DRGX	-1.69079	0.389743
GCSAML	-1.69079	0.389743
HLA-DRB6	-1.69079	0.389743
IQCF1	-1.69079	0.389743
LINC00640	-1.69079	0.389743
LINC01049	-1.69079	0.389743
LINC01539	-1.69079	0.389743
LINC02392	-1.69079	0.389743
LOC101929431	-1.69079	0.389743
MARK2P9	-1.69079	0.389743
MIR3142HG	-1.69079	0.389743
MIR4469	-1.69079	0.389743
NPY5R	-1.69079	0.389743
OVOL2	-1.69079	0.389743
PLA2G7	-1.69079	0.389743
POU5F1P3	-1.69079	0.389743
RHOD	-1.69079	0.389743
RPH3A	-1.69079	0.389743
SMYD1	-1.69079	0.389743
AFP	-1.69079	0.648914
AGRP	-1.69079	0.648914
AHSG	-1.69079	0.648914
ALDH1L1-AS1	-1.69079	0.648914
ANKRD2	-1.69079	0.648914
AQP8	-1.69079	0.648914
ASCL5	-1.69079	0.648914
BCL11B	-1.69079	0.648914
BMP15	-1.69079	0.648914
BPESC1	-1.69079	0.648914
C2CD4A	-1.69079	0.648914
C6orf118	-1.69079	0.648914
CBLN4	-1.69079	0.648914
CCDC166	-1.69079	0.648914
CD6	-1.69079	0.648914
CLDN19	-1.69079	0.648914
CPEB2-DT	-1.69079	0.648914
CST4	-1.69079	0.648914
CT45A2	-1.69079	0.648914
DKK4	-1.69079	0.648914
DLGAP2	-1.69079	0.648914
DOK2	-1.69079	0.648914
ERICH2	-1.69079	0.648914
FAM217A	-1.69079	0.648914
FAM69C	-1.69079	0.648914
FAM90A27P	-1.69079	0.648914
FMO9P	-1.69079	0.648914
FOXP1-AS1	-1.69079	0.648914
FRG2C	-1.69079	0.648914
GBX1	-1.69079	0.648914
GJD4	-1.69079	0.648914
GNLY	-1.69079	0.648914
GOLGA7B	-1.69079	0.648914
GPR18	-1.69079	0.648914
HILS1	-1.69079	0.648914
HORMAD2	-1.69079	0.648914
HTR2A	-1.69079	0.648914
HTRA3	-1.69079	0.648914
IQCF5	-1.69079	0.648914
IQCF5-AS1	-1.69079	0.648914
KLF1	-1.69079	0.648914
LINC00368	-1.69079	0.648914
LINC00515	-1.69079	0.648914
LINC01219	-1.69079	0.648914
LINC01516	-1.69079	0.648914
LINC01524	-1.69079	0.648914
LINC01792	-1.69079	0.648914
LINC02148	-1.69079	0.648914
LINC02345	-1.69079	0.648914
LINGO1-AS2	-1.69079	0.648914
LIPJ	-1.69079	0.648914
LOC100129603	-1.69079	0.648914
LOC100131257	-1.69079	0.648914
LOC100506682	-1.69079	0.648914
LOC100507205	-1.69079	0.648914
LOC101927419	-1.69079	0.648914
LOC101927690	-1.69079	0.648914
LOC101929106	-1.69079	0.648914
LOC101929719	-1.69079	0.648914
LOC102724957	-1.69079	0.648914
LOC105375744	-1.69079	0.648914
LOC105376468	-1.69079	0.648914
LOC401357	-1.69079	0.648914
LRRD1	-1.69079	0.648914
LRRTM2	-1.69079	0.648914
LY6G5C	-1.69079	0.648914
LYL1	-1.69079	0.648914
MAFA-AS1	-1.69079	0.648914
MIR3174	-1.69079	0.648914
MIR4659A	-1.69079	0.648914
MIR4659B	-1.69079	0.648914
MIR5194	-1.69079	0.648914
MIR6510	-1.69079	0.648914
MIR6870	-1.69079	0.648914
MS4A3	-1.69079	0.648914
NAV2-AS2	-1.69079	0.648914
NKX1-2	-1.69079	0.648914
NKX6-2	-1.69079	0.648914
OR4F29	-1.69079	0.648914
ORM1	-1.69079	0.648914
PIGR	-1.69079	0.648914
PKIA-AS1	-1.69079	0.648914
PLAC8	-1.69079	0.648914
PRR23B	-1.69079	0.648914
RASGRF2-AS1	-1.69079	0.648914
RNU5B-1	-1.69079	0.648914
ROR1-AS1	-1.69079	0.648914
RTP1	-1.69079	0.648914
SAG	-1.69079	0.648914
SAMMSON	-1.69079	0.648914
SLC39A2	-1.69079	0.648914
SMC2-AS1	-1.69079	0.648914
SNX19	-1.69079	0.648914
TAS2R3	-1.69079	0.648914
TBC1D22A-AS1	-1.69079	0.648914
TBX5-AS1	-1.69079	0.648914
TCP10L2	-1.69079	0.648914
TCP11X2	-1.69079	0.648914
TESPA1	-1.69079	0.648914
TEX43	-1.69079	0.648914
TMBIM7P	-1.69079	0.648914
TMPRSS7	-1.69079	0.648914
TRIM43	-1.69079	0.648914
TSPAN19	-1.69079	0.648914
TTLL10	-1.69079	0.648914
UPK3A	-1.69079	0.648914
WT1	-1.69079	0.648914
ZBTB20-AS4	-1.69079	0.648914
ZNF660	-1.69079	0.648914
ZP1	-1.69079	0.648914
MOSPD2	-1.69015	0.00843314
SNORA47	-1.67847	0.218101
POU4F1	-1.67727	0.0400841
DOC2GP	-1.6754	0.0333953
PRSS8	-1.67384	0.00773742
WDR86-AS1	-1.67374	0.0464885
IDO2	-1.66874	0.101137
LRRC8E	-1.66755	0.042605
MCOLN3	-1.65861	0.0336546
TLR4	-1.65686	0.173153
BRINP1	-1.64943	0.217499
CRX	-1.64943	0.217499
OVCH2	-1.64358	0.00889016
PARD3-AS1	-1.64209	0.141446
ZNF418	-1.63822	0.100605
CGB5	-1.63782	0.284139
LOXL1-AS1	-1.63782	0.284139
MAEL	-1.63782	0.284139
NPNT	-1.63341	0.0813713
MT1F	-1.62242	0.0638911
MFAP5	-1.62096	0.216903
MYT1	-1.6151	0.0410306
LINC00672	-1.61247	0.125654
ARHGAP29	-1.61033	0.172204
HIST1H2BI	-1.61033	0.172204
SCGB2A2	-1.60915	0.0390781
RHOXF1P1	-1.60162	0.283384
MIR4523	-1.59893	0.0807983
MIR6848	-1.59305	0.106792
FAR2P2	-1.59305	0.216314
STX19	-1.5855	0.0757661
TBC1D3L	-1.58386	0.0674869
SULF1	-1.58279	0.0129726
MEG3	-1.57929	0.106531
AZGP1	-1.57845	0.0299854
CISTR	-1.56744	0.392514
KIF12	-1.56629	0.282638
LOC102723886	-1.56629	0.282638
TBX20	-1.56629	0.282638
AMBN	-1.56605	0.0385645
FAM133CP	-1.56566	0.106271
MIR198	-1.55847	0.00727884
CXCL14	-1.55123	0.156031
MIR3916	-1.55075	0.124401
CNTRL	-1.54657	0.00711264
FAT4	-1.54443	0.0605904
CHRDL1	-1.53668	0.00886422
COL21A1	-1.53182	0.281902
SIGLEC11	-1.52895	0.0427022
HIST1H4C	-1.52661	0.180054
MIR6859-2	-1.52194	0.046567
ELN	-1.51936	0.155289
GP6	-1.51936	0.224605
HAAO	-1.51936	0.224605
MIR210	-1.51936	0.224605
ATXN3L	-1.51936	0.39157
IZUMO3	-1.51936	0.39157
LINC01844	-1.51936	0.39157
LOC100129617	-1.51936	0.39157
LOC100130950	-1.51936	0.39157
PRKAA2	-1.51936	0.39157
ZNF878	-1.51184	0.0416517
LINC01372	-1.50694	0.0890751
AANAT	-1.50537	0.106467
BCYRN1	-1.50495	0.01989
BRWD1-AS1	-1.50368	0.154922
POF1B	-1.4995	0.0866053
ARL5C	-1.49814	0.281175
SNORD103B	-1.49814	0.281175
IL21R	-1.49803	0.00214162
H2BFXP	-1.4959	0.224046
TSPAN2	-1.4959	0.224046
LOC101928809	-1.4921	0.0138932
CFAP100	-1.48754	0.179155
LINC01647	-1.48754	0.179155
ZSCAN23	-1.48608	0.0481879
IL21R-AS1	-1.48326	0.00332731
LOC100130172	-1.48304	0.0502192
LYPD6B	-1.4795	0.288904
PDC	-1.4795	0.288904
SPN	-1.47579	0.0449491
MIR8072	-1.47444	0.0722923
MSR1	-1.47283	0.154196
PROC	-1.47283	0.223492
ZAP70	-1.47283	0.223492
ARHGEF5	-1.47283	0.390641
CLEC4C	-1.47283	0.390641
EFCAB6-AS1	-1.47283	0.390641
LOC401585	-1.47283	0.390641
MT1HL1	-1.47283	0.390641
TMEM176A	-1.47283	0.390641
ZC3H12D	-1.47283	0.390641
KHDC1L	-1.46839	0.178711
GAS2L2	-1.4652	0.160515
MYOZ1	-1.46174	0.23077
STARD13	-1.45619	0.121228
ZNF841	-1.45515	0.0326833
HHLA2	-1.45477	0.0893624
IRF6	-1.45104	0.288211
MIR6756	-1.45104	0.288211
PLCXD3	-1.45104	0.288211
LOC101929762	-1.45052	0.135303
PCCA-AS1	-1.45011	0.222943
MDM1	-1.44847	0.000796175
ZNF182	-1.44581	0.0195543
EPCAM	-1.44344	0.0580928
GOLGA8K	-1.44204	0.185916
CLDN20	-1.44167	0.109553
TNFRSF25	-1.43926	0.0444457
ANKRD61	-1.43821	0.0219225
ANP32A-IT1	-1.4363	0.0639844
PEG10	-1.43466	0.0077588
TUBA3E	-1.43358	0.140394
BLACAT1	-1.42775	0.389727
KLK6	-1.42775	0.389727
LINC02027	-1.42775	0.389727
OLR1	-1.42775	0.389727
CHFR	-1.42773	0.0726857
ZNF204P	-1.42312	0.159455
DCHS2	-1.42312	0.287524
LINC00346	-1.42312	0.287524
LINC01797	-1.42102	0.229703
USP32P2	-1.42102	0.229703
LOC101928279	-1.41918	0.0472619
LOXL1	-1.41543	0.292573
SOX21	-1.41543	0.389244
C12orf54	-1.41543	0.598667
C21orf62	-1.41543	0.598667
C2orf74	-1.41543	0.598667
IL1A	-1.41543	0.598667
LINC01428	-1.41543	0.598667
LOC105375556	-1.41543	0.598667
MIR4273	-1.41543	0.598667
MIR4482	-1.41543	0.598667
HOXD4	-1.40987	0.0137327
C2orf50	-1.40936	0.159107
SPATC1L	-1.40414	0.103076
KRT15	-1.40279	0.11278
ZNF763	-1.40004	0.0681035
CYP4F29P	-1.39721	0.23487
DAAM2	-1.39662	0.144378
APOC2	-1.39573	0.286846
LINC01762	-1.39573	0.286846
FOLR1	-1.39149	0.0296412
CENPJ	-1.39141	0.00807168
COL11A1	-1.38666	0.0122825
NRK	-1.38587	0.00329197
EVPL	-1.38064	0.163965
GOLGA6L5P	-1.38064	0.163965
RPS2P32	-1.38064	0.163965
CAPN9	-1.37922	0.23436
MIR4740	-1.37922	0.23436
FMOD	-1.37922	0.388386
ALPK3	-1.37686	0.11216
LRRC37A8P	-1.37329	0.102358
DUSP27	-1.37209	0.195971
LRCH2	-1.37184	0.0815311
DIP2A-IT1	-1.37097	0.128203
FRG1DP	-1.36995	0.0972439
GTF2IP7	-1.36886	0.286174
LOC100130238	-1.36735	0.168509
MIR6859-4	-1.36735	0.168509
FAM95B1	-1.36735	0.291269
KNTC1	-1.36535	0.00641803
ZSCAN10	-1.36508	0.0253488
WDHD1	-1.35903	0.00699638
CCR7	-1.35811	0.19019
LINC02226	-1.35265	0.131661
SHISA8	-1.35041	0.0408468
CEP170P1	-1.3439	0.0560527
HRNR	-1.3439	0.131428
FLJ37201	-1.3439	0.167849
ADAMTS8	-1.3439	0.233352
FAM238C	-1.3439	0.233352
LOC100101478	-1.3439	0.290627
ERAS	-1.3439	0.387539
HHIPL1	-1.3439	0.387539
LOC100506125	-1.3439	0.387539
ADARB2-AS1	-1.3439	0.597596
CGB1	-1.3439	0.597596
GIMAP8	-1.3439	0.597596
GRK7	-1.3439	0.597596
HNRNPCL3	-1.3439	0.597596
MIR4322	-1.3439	0.597596
MIR6780A	-1.3439	0.597596
TUB-AS1	-1.3439	0.597596
XXYLT1-AS1	-1.3439	0.597596
TSSK4	-1.34162	0.0232587
ALPK2	-1.33008	0.0176286
FAM111B	-1.32723	0.0298693
DANT2	-1.32453	0.0521843
HIF1A-AS1	-1.31585	0.00865449
MFRP	-1.31291	0.236889
MIOX	-1.31291	0.236889
DNAJC15	-1.3118	0.171205
MIR1233-1	-1.3118	0.171205
ADD3-AS1	-1.30942	0.107352
PINLYP	-1.30942	0.130506
MIR10B	-1.30942	0.23236
CACNA1C-AS2	-1.30942	0.386704
CBY3	-1.30942	0.386704
CGB3	-1.30942	0.386704
MAGEA4	-1.30942	0.386704
PICART1	-1.30942	0.386704
SCARNA6	-1.30942	0.386704
ZNF624	-1.30857	0.0488912
LCN12	-1.3055	0.0695935
DSCAS	-1.3055	0.0282674
TBL1Y	-1.30505	0.137259
ABHD12B	-1.3022	0.0835684
PCDH18	-1.3007	0.0273703
ARFGEF3	-1.29811	0.166552
TSPAN16	-1.29811	0.28936
COL28A1	-1.28912	0.193575
CDH5	-1.28686	0.383543
EIF3A	-1.28654	0.00069734
P2RY12	-1.28638	0.038313
GCGR	-1.28489	0.201719
VASH2	-1.28447	0.023684
SBK2	-1.28415	0.108052
HPGD	-1.28352	0.292107
NCKAP1L	-1.28352	0.292107
PNLIPRP3	-1.28352	0.292107
DOCK7	-1.28308	0.00629101
NLRP12	-1.2825	0.153102
BAAT	-1.2806	0.197786
CEP162	-1.27979	0.0447188
LRRC71	-1.2791	0.0742473
ELF3	-1.27876	0.0169604
TSTD1	-1.27575	0.288735
AQP7P1	-1.27575	0.385879
HLA-L	-1.27575	0.385879
IKZF1	-1.27575	0.385879
KLHL31	-1.27575	0.385879
LIN28B-AS1	-1.27575	0.385879
LOC100130872	-1.27575	0.385879
PART1	-1.27575	0.385879
SERPINB7	-1.27575	0.385879
ABO	-1.27575	0.59655
ARHGAP18	-1.27575	0.59655
F2	-1.27575	0.59655
KCNK1	-1.27575	0.59655
KLF8	-1.27575	0.59655
KNG1	-1.27575	0.59655
LINC02450	-1.27575	0.59655
LOC100134317	-1.27575	0.59655
LOC101927434	-1.27575	0.59655
LOC101928254	-1.27575	0.59655
LOC105369192	-1.27575	0.59655
MYH2	-1.27575	0.59655
OR2B6	-1.27575	0.59655
SNORD116-26	-1.27575	0.59655
VWA2	-1.27575	0.59655
RPL23AP64	-1.27452	0.0550316
MIR2682	-1.27286	0.128507
ZNF154	-1.2707	0.114694
PNISR	-1.26982	0.00438566
GOLGA8B	-1.26692	0.00804932
CNTF	-1.26644	0.0626735
C1QB	-1.26638	0.235462
BLM	-1.26579	0.0170887
LINC00665	-1.26358	0.291508
PLCH1	-1.26218	0.0180669
SPDYE5	-1.26132	0.0481484
ALX4	-1.25839	0.176641
FXYD3	-1.25839	0.382763
LYG2	-1.25657	0.152329
CAVIN4	-1.25611	0.101288
DSC1	-1.25228	0.0420042
LOC729652	-1.25131	0.101159
MAP3K7CL	-1.25119	0.234993
ZNF700	-1.2505	0.0122939
ZMAT1	-1.24895	0.0749331
MPHOSPH9	-1.24788	0.0202876
CCDC82	-1.24733	0.0370985
A4GNT	-1.24551	0.561525
ADAM5	-1.24551	0.561525
LOC101927859	-1.24551	0.561525
MIR6762	-1.24551	0.561525
CHRNG	-1.24437	0.238167
TSHR	-1.2441	0.116411
HTATIP2	-1.24391	0.290913
LOC389705	-1.24391	0.290913
RFX3-AS1	-1.24391	0.290913
ZNF137P	-1.24268	0.0586404
LOC100190986	-1.24165	0.0493565
TH2LCRR	-1.23893	0.0870472
SNORD12C	-1.23847	0.240627
MIR4442	-1.23841	0.129942
LINC00635	-1.23617	0.234528
PDE1B	-1.23592	0.292509
ZBED9	-1.2338	0.120611
LINC00896	-1.23048	0.237715
RNF112	-1.23048	0.237715
CGB8	-1.23048	0.381991
HEPH	-1.23048	0.381991
TMEM154	-1.23048	0.381991
NDC80	-1.23024	0.019868
AKR7A3	-1.22973	0.205893
DENND2D	-1.2293	0.293262
LEAP2	-1.22696	0.199879
PTPN13	-1.22598	0.00983166
LINC00342	-1.22518	0.0336461
DMRTA1	-1.22451	0.290324
LOC105372582	-1.22451	0.290324
ESPNP	-1.22173	0.0764699
C3orf80	-1.22127	0.378025
GPR37	-1.22127	0.378025
DLGAP5	-1.22106	0.0145505
LINC01993	-1.21837	0.291943
TOP2A	-1.21768	0.00420372
ENAM	-1.21672	0.140434
ASPN	-1.21328	0.292718
DISP3	-1.21276	0.145211
P2RY1	-1.21224	0.0492949
MAPK13	-1.21216	0.102044
AGAP9	-1.20686	0.0375591
VGLL3	-1.2042	0.163914
SCAPER	-1.20361	0.0353937
ZC3H13	-1.20326	0.00688842
LOC100505715	-1.20309	0.381228
RMST	-1.20309	0.381228
SFTPB	-1.20309	0.381228
TMEM179	-1.20173	0.118896
MIR4517	-1.20139	0.111944
BRIP1	-1.20058	0.0223386
TSPAN11	-1.20026	0.0903303
WNT11	-1.20013	0.0344301
LOC414300	-1.19743	0.3773
ZNF192P1	-1.19743	0.3773
C21orf62-AS1	-1.19743	0.56054
CXADRP3	-1.19743	0.56054
EFS	-1.19743	0.56054
IL31RA	-1.19743	0.56054
LINC01020	-1.19743	0.56054
LMNTD1	-1.19743	0.56054
LOC400655	-1.19743	0.56054
MIR23B	-1.19743	0.56054
MIR3682	-1.19743	0.56054
PTPRD-AS1	-1.19743	0.56054
SAMD9	-1.19743	0.56054
SLC36A3	-1.19743	0.56054
SPTA1	-1.19743	0.56054
TRARG1	-1.19743	0.56054
ZIM2	-1.19743	0.56054
ERCC6L	-1.19617	0.019381
ATAD2	-1.19511	0.00903591
RARRES1	-1.19408	0.174583
IFT81	-1.19397	0.0300253
PWAR5	-1.19354	0.07267
SEC31B	-1.19273	0.0299609
ZNF555	-1.19041	0.0451137
OR5AK2	-1.18959	0.236378
ITIH4	-1.18886	0.118493
MIR6857	-1.18809	0.0384738
NAPSA	-1.18624	0.0573105
TUBA3D	-1.18561	0.0708279
CEP83-DT	-1.18389	0.177121
DDX3Y	-1.18389	0.177121
WFDC21P	-1.18389	0.290824
CROCCP3	-1.18338	0.0311711
MIR589	-1.18175	0.291641
DRICH1	-1.18029	0.121056
MYO5C	-1.17934	0.0923889
C20orf204	-1.17864	0.126484
CYP2D7	-1.17767	0.208381
RBM25	-1.17641	0.00484394
STPG3	-1.17502	0.143997
NAA16	-1.17408	0.0382669
STPG4	-1.17398	0.376583
GABBR2	-1.17298	0.0186171
PGA4	-1.17224	0.372293
FRY-AS1	-1.16919	0.141484
RPGR	-1.16307	0.0577513
MYOC	-1.16299	0.069197
HPN-AS1	-1.16134	0.108276
DPYD-AS1	-1.16079	0.0491283
LINC01279	-1.15795	0.102934
SPDL1	-1.15697	0.0224558
MLNR	-1.15669	0.149412
PGM5	-1.156	0.135612
LOC100507487	-1.15593	0.0808321
COL11A2	-1.1524	0.532604
ZNF366	-1.1524	0.532604
ZNF30-AS1	-1.15148	0.290829
CFB	-1.15126	0.207421
GFRA3	-1.1509	0.375873
DEFB124	-1.1509	0.559572
HIST1H1B	-1.1509	0.559572
HIST1H2BF	-1.1509	0.559572
IFT74-AS1	-1.1509	0.559572
LINC00486	-1.1509	0.559572
LINC01251	-1.1509	0.559572
LOC101927079	-1.1509	0.559572
LOC101928012	-1.1509	0.559572
NLRP13	-1.1509	0.559572
OLFM1	-1.1509	0.559572
PPP3R2	-1.1509	0.559572
RNA5S13	-1.1509	0.559572
SMAD1-AS2	-1.1509	0.559572
SYT13	-1.1509	0.559572
TRIL	-1.1509	0.559572
ZNF285	-1.15082	0.0680664
GXYLT1P3	-1.14177	0.205136
MIR6765	-1.14153	0.0728754
DNA2	-1.14095	0.0220786
ESR1	-1.13985	0.16708
DEFB131B	-1.1395	0.239223
EXO1	-1.13895	0.0187187
GOLGA8S	-1.13712	0.159486
GOLGA8A	-1.13662	0.0134912
SPTSSB	-1.13572	0.290054
LOC339260	-1.13553	0.132421
SNORD87	-1.13391	0.206789
PNN	-1.13369	0.00710728
LOC101926963	-1.13151	0.370945
LOC101928943	-1.13151	0.370945
LRRC61	-1.13151	0.370945
TRIM50	-1.13151	0.370945
SMARCA5-AS1	-1.13035	0.0395353
CCDC14	-1.12929	0.0257463
AHCTF1P1	-1.12869	0.0121392
LOC101927120	-1.12819	0.375169
RHOXF1-AS1	-1.12819	0.375169
XCR1	-1.12819	0.375169
MKRN2OS	-1.12768	0.103879
FGFBP3	-1.12682	0.00847075
USP51	-1.12625	0.0509007
DDX46	-1.12604	0.00948385
CACNB4	-1.12602	0.186735
MIR6831	-1.12602	0.289662
CYP4F62P	-1.12484	0.185258
MPP4	-1.12356	0.28982
STARD6	-1.12356	0.28982
DEPP1	-1.12343	0.242209
CCAR1	-1.12209	0.0105422
ARL13A	-1.12151	0.241261
LYZ	-1.12093	0.187824
GOLGA6L4	-1.12069	0.289533
PLGLB1	-1.12069	0.289533
ADD3	-1.11812	0.0348591
CEP192	-1.11691	0.0236757
GALNT8	-1.11678	0.206162
LOC101927851	-1.11619	0.36594
SPDYC	-1.11619	0.36594
TEKT2	-1.11619	0.36594
TMPRSS3	-1.11619	0.36594
CCDC33	-1.11619	0.531696
SPATA17-AS1	-1.11619	0.531696
BTAF1	-1.11555	0.0224182
PFKFB1	-1.11535	0.151289
SFRP1	-1.11322	0.28918
ZNF181	-1.11226	0.080495
SMC6	-1.11171	0.0301108
TIMP3	-1.11024	0.00956349
PLK4	-1.10787	0.0324984
CHAT	-1.10722	0.0892097
GPR143	-1.10686	0.186004
NODAL	-1.10686	0.186004
LENG8-AS1	-1.10679	0.112065
CXCL10	-1.10652	0.0857451
GABRA2	-1.10582	0.374472
VNN2	-1.10582	0.374472
ANKUB1	-1.10582	0.558621
CHRNA2	-1.10582	0.558621
LINC02347	-1.10582	0.558621
LTB	-1.10582	0.558621
MYO1G	-1.10582	0.558621
PRR23A	-1.10582	0.558621
RNA5S11	-1.10582	0.558621
RNY5	-1.10582	0.558621
SLC25A47	-1.10582	0.558621
SNORD105	-1.10582	0.558621
SNORD116-22	-1.10582	0.558621
SPATS1	-1.10582	0.558621
TRPC3	-1.10582	0.558621
TSL	-1.10582	0.558621
LINC01234	-1.1051	0.165811
VAT1L	-1.10432	0.288265
ACSL4	-1.10282	0.0306248
KCNAB3	-1.10152	0.0679797
BMS1P1	-1.09933	0.0628299
HNRNPA1P33	-1.09842	0.36531
LOC102723322	-1.09842	0.36531
RAB9B	-1.09617	0.182607
LOC101928035	-1.09617	0.288824
EIF5B	-1.09472	0.0177632
SYN3	-1.09385	0.010528
SPATC1	-1.0934	0.0336237
OTX1	-1.09312	0.0696056
MIR6726	-1.09282	0.242043
TRAF5	-1.09277	0.0224846
SERPINE3	-1.09191	0.240138
SPEF2	-1.09122	0.126721
DNAJC3-DT	-1.0907	0.154532
THAP9-AS1	-1.09059	0.0372698
MIR6893	-1.09051	0.211252
JPH2	-1.09026	0.0578647
CDC5L	-1.08193	0.0238012
LUC7L3	-1.08186	0.0170858
TJP3	-1.08095	0.0466197
FLT3	-1.08087	0.364684
SNORD1A	-1.08087	0.364684
TMEM150B	-1.08087	0.364684
TRIM29	-1.08087	0.364684
AJAP1	-1.08087	0.5308
KEL	-1.08087	0.5308
LINC00616	-1.08087	0.5308
LOC101929439	-1.08087	0.5308
LOC105369980	-1.08087	0.5308
MIR6867	-1.08087	0.5308
SNORD134	-1.08087	0.5308
TCAF2	-1.08087	0.5308
HSD17B7P2	-1.08062	0.0667846
MIR6859-1	-1.07991	0.101592
MYH3	-1.0791	0.110137
NKTR	-1.07809	0.0260439
MSH5	-1.0775	0.0757264
LOC101927043	-1.07742	0.0656177
ZNF354B	-1.07696	0.0634548
USP12-AS1	-1.07548	0.287751
PHF14	-1.07506	0.0152654
UFL1	-1.0746	0.0728256
LPCAT2	-1.07408	0.284175
LOC101929882	-1.07355	0.211276
RBP5	-1.07267	0.075862
HS3ST6	-1.0725	0.368967
TAS2R5	-1.0725	0.368967
ATP1A2	-1.07174	0.191122
CDHR3	-1.07108	0.147857
ONECUT1	-1.06998	0.0225594
DMTF1	-1.06958	0.0366811
PRPF39	-1.0685	0.0367299
ANKRD20A9P	-1.0663	0.185702
RUFY2	-1.06453	0.0944653
C12orf40	-1.06446	0.508181
CHI3L2	-1.06446	0.508181
ITFG2-AS1	-1.06446	0.508181
LOC101928591	-1.06446	0.508181
MIR378I	-1.06446	0.508181
SNORD91B	-1.06446	0.508181
TMEM155	-1.06446	0.508181
CMYA5	-1.06388	0.285845
RANBP2	-1.06351	0.0310094
SEMA3E	-1.06329	0.208319
GABRP	-1.06085	0.13023
PPBP	-1.06002	0.164161
SPATA7	-1.05955	0.115061
BMS1P2	-1.05891	0.0679053
ZNF737	-1.05728	0.0799741
U2SURP	-1.05614	0.0195366
KCP	-1.05521	0.148093
EPRS	-1.05395	0.00868405
LOC441454	-1.05314	0.188187
RASSF6	-1.05286	0.48919
UPF3B	-1.05256	0.0517942
ZNF506	-1.05216	0.116423
LEO1	-1.05121	0.0307039
POSTN	-1.05004	0.0152096
SHPRH	-1.048	0.0742883
HLA-DRB1	-1.0478	0.187969
MIR6840	-1.04639	0.363448
ZNF528-AS1	-1.04639	0.363448
KBTBD12	-1.04639	0.529916
LOC101927402	-1.04639	0.529916
UTRN	-1.04585	0.0493838
AHCTF1	-1.0452	0.0220105
CLDN18	-1.04273	0.0827212
MIR6891	-1.04228	0.090893
GRB14	-1.04114	0.0891171
MYB	-1.04071	0.240125
EPX	-1.04071	0.358616
ZNF833P	-1.03919	0.103398
TF	-1.03882	0.0735817
ZNF823	-1.03872	0.08801
TTC37	-1.03828	0.0514453
LOC101928323	-1.03778	0.0319033
LOC100506551	-1.03763	0.138881
ANLN	-1.0375	0.0265801
DDIAS	-1.03701	0.0588961
MLKL	-1.036	0.507348
PI15	-1.03578	0.00589588
MYH10	-1.0357	0.00696976
MTBP	-1.03557	0.0649688
CD74	-1.03557	0.0530862
PABPC4L	-1.0345	0.0414661
MIR631	-1.03202	0.349314
LINC02259	-1.0319	0.284552
BMS1	-1.03133	0.0121461
LINC00502	-1.03001	0.0786147
CDC7	-1.02967	0.0352763
SNORD88A	-1.02862	0.344901
GPSM3	-1.02862	0.488405
TEK	-1.02862	0.488405
CCDC146	-1.02784	0.189268
TOLLIP-AS1	-1.02663	0.282165
FBXW7-AS1	-1.02537	0.358034
TBC1D3B	-1.02537	0.358034
LOC441081	-1.0236	0.239474
C4orf47	-1.02302	0.209184
C9orf50	-1.02197	0.353337
TTC21B-AS1	-1.02152	0.130339
SNORD2	-1.02084	0.172844
SERTAD4	-1.01924	0.283
ZNF197-AS1	-1.01911	0.348783
SLF1	-1.01898	0.0709928
LYPD3	-1.01703	0.210868
CKAP5	-1.01683	0.00957063
SMC3	-1.0168	0.0444559
THOC2	-1.01675	0.0390203
GPR4	-1.01623	0.175721
MPDZ	-1.01623	0.0150628
ZNF638	-1.01516	0.0308771
ZNF84	-1.0148	0.0502176
CHRDL2	-1.0147	0.177903
ZFP14	-1.01435	0.0834362
HSP90B2P	-1.0135	0.00943808
JARID2-AS1	-1.01272	0.529044
SNORD45C	-1.01272	0.529044
LETM2	-1.01217	0.148663
LINC00106	-1.01211	0.109729
ERVV-1	-1.01101	0.210769
NUF2	-1.01039	0.0633287
NPTN-IT1	-1.01021	0.122384
P2RY14	-1.01019	0.357457
FAM133DP	-1.00973	0.0683711
HTRA1	-1.00952	0.21088
LDHAL6A	-1.00944	0.282591
ZNF785	-1.00944	0.282591
LINC00641	-1.00941	0.0690614
CNTFR-AS1	-1.00941	0.138997
MALINC1	-1.00931	0.190962
WFDC1	-1.00884	0.210871
LOC440910	-1.00871	0.0624788
BIRC6-AS2	-1.00808	0.352786
PDE4B	-1.00808	0.352786
LOC645752	-1.00808	0.506525
NNMT	-1.00808	0.506525
SYT4	-1.00808	0.506525
VWA3A	-1.00808	0.506525
SMG1	-1.00808	0.0170701
LOC101927188	-1.00763	0.122859
KIF23	-1.00742	0.0326374
DMXL2	-1.00678	0.0382187
CD163L1	-1.00514	0.0794457
LINC01055	-1.00478	0.34389
TNFRSF8	-1.00478	0.34389
IRX5	-1.00478	0.487629
KIF19	-1.00478	0.487629
LOC101929577	-1.00478	0.487629
CLSPN	-1.00475	0.0407417
LOC101927391	-1.00385	0.161184
ATP2B1	-1.00319	0.0169894
SBK3	-1.00267	0.109107
LOC101927583	-1.002	0.209979
PPIG	-1.00197	0.0479628
IREB2	-1.00184	0.0278854
BCAM	-1.00126	0.0319846
HMGCR	-1.00102	0.0154641
ACER2	1.00063	0.156751
TGFBI	1.00073	0.262064
NRG3	1.0016	0.306055
DUSP26	1.00284	0.366671
EBI3	1.00351	0.166943
KCTD14	1.00368	0.399764
SGCD	1.00368	0.399764
NMNAT2	1.00417	0.117205
NQO2	1.00446	0.0349578
CNRIP1	1.00534	0.142683
BASP1	1.00554	0.19403
C1orf100	1.00568	0.651384
LOC101929384	1.00568	0.651384
SAA2-SAA4	1.00568	0.651384
FGD2	1.0069	0.33122
BTG2	1.0071	0.0318764
HAPLN1	1.00817	0.119417
BEX2	1.00946	0.126005
LINC01607	1.00949	0.358385
RHBDL2	1.00992	0.287907
GXYLT2	1.01016	0.0552907
COX6A1	1.01095	0.0386349
SNORA50C	1.01111	0.219407
ATP6V1D	1.01317	0.0772508
GRIN2C	1.01322	0.148724
CNTN4	1.0138	0.139811
CADPS	1.01393	0.399969
LINC01011	1.01517	0.166494
LUZP2	1.01535	0.315214
CRABP1	1.01676	0.150325
MIR7111	1.01698	0.194196
ADAM29	1.01819	0.731047
DIRC1	1.01819	0.731047
LOC105372493	1.01819	0.731047
PIPOX	1.01819	0.731047
RIMBP2	1.01819	0.731047
VWDE	1.01819	0.731047
RHEX	1.0193	0.651606
HES1	1.02103	0.0640203
HIST2H3D	1.0241	0.400173
PTH1R	1.02429	0.223392
DNAJB13	1.02502	0.150901
HIST2H2BE	1.02538	0.118432
COL14A1	1.02552	0.221072
ENTPD3-AS1	1.02568	0.194415
RASSF8-AS1	1.02627	0.17154
KRT10	1.02769	0.047286
GS1-124K5.4	1.0285	0.163785
DNALI1	1.03025	0.413132
LINC01116	1.03036	0.223527
RPL11	1.03127	0.0134284
NTM	1.0317	0.294828
CCDC122	1.03207	0.358825
PTGER1	1.03338	0.367222
SNORA2C	1.03373	0.445085
BOLA3	1.03382	0.0941768
LOC653786	1.03491	0.117043
NDUFS5	1.03556	0.0151831
GRIK4	1.03624	0.176485
LINC01301	1.03841	0.527163
LINC02476	1.03841	0.527163
LOC100128239	1.03841	0.527163
PHACTR3	1.03841	0.527163
ARL9	1.03841	0.731323
CATSPER1	1.03841	0.731323
CD38	1.03841	0.731323
DMP1	1.03841	0.731323
EPHX2	1.03841	0.731323
KLRK1	1.03841	0.731323
LINC00383	1.03841	0.731323
MIRLET7D	1.03841	0.731323
PCDH9-AS2	1.03841	0.731323
PTPN22	1.03841	0.731323
RERGL	1.03841	0.731323
SAMD5	1.03841	0.731323
SULT1C2	1.03841	0.731323
TLX1	1.03841	0.731323
NDUFA4	1.0392	0.0248554
PSMC2	1.03936	0.0261532
NAV2	1.04021	0.291722
CACHD1	1.04192	0.147667
EBF1	1.04308	0.497724
GPR84	1.04358	0.0513749
GPR155	1.04383	0.267142
MEF2C	1.0446	0.133341
JAKMIP1	1.04509	0.428103
LOC101559451	1.04563	0.0932811
SLC25A20	1.04687	0.0730936
COX7C	1.04695	0.0151982
DLG5-AS1	1.04713	0.161425
HCRTR1	1.04842	0.527313
NLRP4	1.04842	0.527313
LOC101927751	1.05054	0.150563
ACADVL	1.05191	0.0165089
PLEKHA7	1.05241	0.0115818
RPL26	1.05329	0.0208305
C22orf23	1.05546	0.0497372
SRP14	1.05622	0.0222522
KRT5	1.05835	0.527462
CDHR4	1.05835	0.731596
LOC101928557	1.05835	0.731596
LRRN1	1.05835	0.731596
HOXC-AS3	1.05887	0.034654
PTGDR2	1.06002	0.110128
RPS11	1.06069	0.0114448
LOC102724404	1.06198	0.0515894
PPP1R32	1.06231	0.326105
RPL31	1.06575	0.0292686
LOC101928540	1.06916	0.377043
LOC101928093	1.07029	0.156066
VEGFC	1.07117	0.161896
TTC39A	1.07154	0.0480132
BLVRB	1.0718	0.0197642
MARCH11	1.07347	0.44565
RPS27A	1.07401	0.0232635
ARMC4	1.07802	0.731866
BIN2	1.07802	0.731866
FBXO47	1.07802	0.731866
GNRHR	1.07802	0.731866
GOLGA8T	1.07802	0.731866
GPA33	1.07802	0.731866
GPR1	1.07802	0.731866
LINC02516	1.07802	0.731866
PLA2G4D	1.07802	0.731866
PLP1	1.07802	0.731866
SLCO1A2	1.07802	0.731866
TERC	1.07802	0.731866
VIT	1.07802	0.731866
TPBGL	1.07892	0.186032
ITGAL	1.0795	0.299125
XYLT1	1.07983	0.331845
FXYD6	1.08065	0.280518
ATF3	1.08144	0.0413255
SH3GL2	1.08346	0.565409
NENF	1.08383	0.0229697
SPATS2L	1.08399	0.276424
TMEM232	1.08452	0.428748
C1orf53	1.08535	0.143126
DQX1	1.08567	0.160878
TBXAS1	1.08775	0.527903
CLDN9	1.08777	0.306255
FCGBP	1.0885	0.103055
SAT2	1.08865	0.0347301
TSPAN7	1.08993	0.387537
PPP2R2B	1.09502	0.0850152
MIR1204	1.09637	0.387628
MYRFL	1.09637	0.565574
THEM4	1.09637	0.565574
ADRA1B	1.09645	0.0279896
SLCO2B1	1.09679	0.445979
TBX18	1.09742	0.528048
CCDC141	1.09742	0.732132
FLJ16779	1.09742	0.732132
TCHH	1.09742	0.732132
TOX3	1.09742	0.732132
NUP210L	1.09812	0.0195425
MYORG	1.09858	0.052871
RBP1	1.10066	0.202177
RPL23	1.10101	0.0143354
MFSD2B	1.10148	0.178882
SPATA16	1.10279	0.387719
DAPK1	1.10289	0.0206181
MYO18B	1.10448	0.446087
LINC00659	1.10624	0.338021
NEDD9	1.10851	0.257568
SNHG22	1.10905	0.150322
BST1	1.10917	0.565737
DSC3	1.10917	0.565737
HTRA4	1.10917	0.565737
LINC00437	1.10917	0.565737
SNHG25	1.1095	0.105073
CYP27C1	1.11172	0.226711
SGIP1	1.11214	0.446194
ALDH3B1	1.11441	0.148972
CADM1	1.11553	0.387898
SNORD50A	1.11553	0.387898
HRCT1	1.11657	0.528334
MIR155HG	1.11657	0.732396
SOST	1.11657	0.732396
GPAT2	1.11659	0.146689
RPL14	1.1174	0.0100572
ARHGAP24	1.1187	0.258862
CLEC18A	1.12186	0.565899
SIGLEC14	1.12186	0.565899
SLC35F3	1.12186	0.565899
GPR176	1.12267	0.241688
SNHG19	1.12271	0.095237
COMMD6	1.12274	0.0281292
TAC3	1.12517	0.177656
LOC554206	1.12569	0.214666
HCN1	1.12732	0.446407
LOC403312	1.12773	0.141688
ALDH1A3	1.12816	0.118279
SLC25A34	1.12901	0.214007
SULF2	1.12941	0.087364
TOMM7	1.12946	0.0201087
RPS27	1.13039	0.0455333
NMU	1.13102	0.213414
ADAMTS9-AS2	1.13393	0.466551
LINC00536	1.13393	0.466551
PEBP4	1.13393	0.466551
ZNF385B	1.13393	0.466551
NWD2	1.13423	0.281359
MIR4426	1.13425	0.02311
LOC105378663	1.13444	0.388163
AFAP1L2	1.13444	0.566059
ATP10B	1.13444	0.566059
GPR156	1.13444	0.566059
MTRNR2L9	1.13444	0.566059
SNORD58A	1.13444	0.566059
TPRG1	1.13444	0.566059
UGT1A6	1.13444	0.566059
UGT1A7	1.13444	0.566059
UGT1A9	1.13444	0.566059
PDGFB	1.13469	0.33847
NPTX2	1.13563	0.164256
GALNT13	1.13631	0.194365
FKBP1B	1.13721	0.0924566
CCNJL	1.13801	0.048141
NPR3	1.1395	0.344556
TRPM5	1.1395	0.344556
CBR3	1.1398	0.186534
LINC01273	1.14043	0.165401
TP53I3	1.14095	0.0187947
RPS15A	1.14244	0.0101611
FLJ33534	1.14329	0.466664
HTT-AS	1.14329	0.466664
HIC1	1.14569	0.104061
TMEM132D	1.1464	0.242312
AFF1-AS1	1.14691	0.388338
RPL22L1	1.14823	0.0296441
LOC102723831	1.14983	0.0110294
LOC100131347	1.15012	0.128598
AQP9	1.15172	0.109553
PCED1B	1.15209	0.0644824
RPL23P8	1.15216	0.00683984
FAM212B-AS1	1.1526	0.310739
TMEM132C	1.1526	0.466775
SHC1	1.15568	0.00571493
MIR7703	1.15569	0.242454
PLEKHA6	1.15779	0.0876739
LINC01063	1.15826	0.351124
IL22RA1	1.15887	0.214495
RNF217	1.1597	0.261205
GLA	1.16014	0.0251225
MAFF	1.16038	0.0282565
CBR3-AS1	1.16148	0.120659
LINC01311	1.16184	0.177263
SNORD1C	1.16184	0.466886
NQO1	1.16217	0.00430108
NRIP3	1.16231	0.0442829
FXYD6-FXYD2	1.16278	0.242229
OSGEPL1-AS1	1.16338	0.399773
PRKAR2B	1.16476	0.0677521
LPO	1.16514	0.314309
DUSP1	1.16935	0.0268169
GMPR	1.16953	0.617395
KCNF1	1.16953	0.617395
BASP1P1	1.16953	0.86936
CCL28	1.16953	0.86936
FAM153C	1.16953	0.86936
LAMB4	1.16953	0.86936
NREP-AS1	1.16953	0.86936
BAALC	1.16982	0.0887271
MYLIP	1.17047	0.121846
PLAC1	1.17073	0.399858
DENND2C	1.17086	0.283732
CD79B	1.17153	0.56653
AGBL4	1.17256	0.168989
OSGIN1	1.17461	0.0789276
RIPPLY2	1.17485	0.181657
GSN-AS1	1.17604	0.114382
SHB	1.1763	0.0543623
FAM90A1	1.17662	0.351343
LINC00235	1.17662	0.351343
CDK5R2	1.17727	0.156461
LONRF2	1.17804	0.0854786
FLJ13224	1.17804	0.399943
TXN	1.17837	0.0111715
ZSCAN12P1	1.17902	0.135492
FAM135B	1.18016	0.467104
TMSB10	1.18268	0.0132922
LINC01566	1.18269	0.351415
AKR1C1	1.18335	0.136234
ATG4A	1.18339	0.10822
PRSS35	1.1834	0.178677
PSPN	1.18342	0.201432
ATP4A	1.18601	0.314563
RPL21P28	1.18888	0.0221638
LOC100129620	1.18959	0.0330105
SNORD104	1.19005	0.0894115
GRM5	1.19047	0.242936
CXCR2	1.19255	0.261664
NRXN3	1.19255	0.261664
EYA2	1.19255	0.40011
COX6C	1.19323	0.00924258
PLEKHG6	1.19475	0.146187
LINC01588	1.19508	0.284068
RASD2	1.19736	0.15365
IL12RB1	1.19824	0.467318
RAG2	1.20125	0.161379
LOC728392	1.20161	0.0446955
GNA14	1.2033	0.122543
CTAGE4	1.20574	0.412687
ANKRD29	1.20574	0.617748
ANPEP	1.20574	0.617748
LINC00434	1.20574	0.617748
LINC01501	1.20574	0.617748
LINC02532	1.20574	0.617748
LOC101927141	1.20574	0.617748
RASGRP4	1.20574	0.617748
MIR127	1.20574	0.869706
SAMD3	1.20574	0.869706
SNORD89	1.20574	0.869706
ZNF257	1.20574	0.869706
GSN	1.20577	0.0193734
SNORD3B-1	1.20643	0.173878
PPP1R14B	1.20794	0.00989478
VILL	1.21287	0.358223
LDOC1	1.21455	0.113425
TAF10	1.21536	0.0139823
SNORD3D	1.21701	0.242917
FSIP2	1.21761	0.491466
GAB3	1.21761	0.491466
SNORA59B	1.21761	0.491466
FAM183A	1.21825	0.262388
QPCT	1.22181	0.201972
OR7E14P	1.22351	0.31811
GJB2	1.22351	0.617922
LINC00312	1.22351	0.617922
LINC00989	1.22351	0.617922
MIR433	1.22351	0.617922
MS4A6A	1.22351	0.617922
NYX	1.22351	0.617922
SYT10	1.22351	0.617922
TECRL	1.22351	0.617922
OTOA	1.22364	0.0240174
TRIM7	1.22454	0.0800797
SLC23A3	1.22685	0.315055
ZIC1	1.22693	0.0320138
PPP1R15A	1.2289	0.0115488
NLGN1	1.22903	0.165005
UBE2Q2L	1.22938	0.318169
ZNF732	1.22938	0.491578
LSM3	1.22997	0.0256107
ZNF141	1.23067	0.0150197
IFI44L	1.23231	0.412933
TAC1	1.23231	0.412933
PRSS16	1.23461	0.0713655
LOC100270746	1.235	0.118439
HTR1D	1.23669	0.262546
RNU7-1	1.23972	0.0495812
LOC101927817	1.24106	0.318286
BFSP2-AS1	1.24106	0.358488
LOC100420587	1.24106	0.358488
CSF1R	1.24106	0.413014
DAO	1.24106	0.491688
TOPAZ1	1.24106	0.491688
TRDN	1.24106	0.491688
AMBP	1.24106	0.618094
C15orf59-AS1	1.24106	0.618094
GABRQ	1.24106	0.618094
LINC00158	1.24106	0.618094
LINC00880	1.24106	0.618094
MROH9	1.24106	0.618094
SCNN1B	1.24106	0.618094
SOAT2	1.24106	0.618094
TDRD9	1.24106	0.618094
UBD	1.24106	0.618094
ZNF404	1.24106	0.618094
ZNF426	1.24106	0.618094
CCDC160	1.24106	0.870048
DAW1	1.24106	0.870048
DEFB122	1.24106	0.870048
FAM209A	1.24106	0.870048
GNGT2	1.24106	0.870048
LINC00639	1.24106	0.870048
LINC01121	1.24106	0.870048
LINC01847	1.24106	0.870048
LOC100506444	1.24106	0.870048
LOC101928551	1.24106	0.870048
LOC101929229	1.24106	0.870048
MIR3621	1.24106	0.870048
PABPC5-AS1	1.24106	0.870048
POTEG	1.24106	0.870048
RNA5S8	1.24106	0.870048
SLC26A3	1.24106	0.870048
TAF7L	1.24106	0.870048
YWHAEP7	1.24106	0.870048
RPL37	1.24161	0.00410298
LOC646626	1.24349	0.109384
PCAT14	1.24381	0.0296824
LOC101929710	1.24604	0.287348
SPEF1	1.24687	0.199012
PDE4C	1.24718	0.0566399
TMEM255A	1.25159	0.0932657
MYLK4	1.25227	0.160969
TWIST2	1.25265	0.318401
ZBTB20	1.25265	0.318401
LINC01473	1.25265	0.491797
OR2L13	1.25265	0.491797
CCDC36	1.25495	0.358618
CYR61	1.25532	0.0163098
P2RX6	1.25689	0.0790289
TENM4	1.2584	0.225728
GJB7	1.2584	0.318458
STAC	1.2584	0.413173
TMEM249	1.2584	0.413173
LINC01081	1.2584	0.618264
LINC01169	1.2584	0.618264
VTCN1	1.2584	0.618264
SCARNA9	1.25994	0.0783249
DNAJC27-AS1	1.26383	0.143077
APOC4	1.26414	0.491905
LINC02208	1.26414	0.491905
PTPRZ1	1.26414	0.491905
CDH13	1.26537	0.168513
HOXD10	1.266	0.0919316
LOC105374060	1.267	0.413251
FAM212B	1.27278	0.0455397
HEBP2	1.27428	0.040616
HSPB2-C11orf52	1.27442	0.321167
ARAP2	1.27461	0.288111
MROH2A	1.27554	0.413329
GIMAP1	1.27554	0.618432
HIST2H2AB	1.27554	0.618432
IL23R	1.27554	0.618432
LINC01787	1.27554	0.618432
NRCAM	1.27554	0.618432
C2-AS1	1.27554	0.870386
FAM221A	1.27554	0.870386
GATA4	1.27554	0.870386
LINC00534	1.27554	0.870386
MGAM2	1.27554	0.870386
SCARNA20	1.27554	0.870386
SYNDIG1L	1.27554	0.870386
TGM7	1.27554	0.870386
TMEM196	1.27554	0.870386
TNFRSF10A	1.27554	0.870386
LOC606724	1.2787	0.224095
POU3F1	1.27894	0.225956
DPEP1	1.2791	0.241369
FEZ1	1.2803	0.0241925
ADGRG1	1.28215	0.0760161
LOC105371267	1.28247	0.0587092
RPL39	1.28416	0.0133363
LOC100507507	1.28535	0.0584333
FGF12	1.28624	0.224168
SNX29P2	1.28685	0.492118
TLX2	1.28685	0.492118
TNXB	1.28781	0.129214
PCSK1N	1.28877	0.0136702
ANXA2R	1.29047	0.0813914
CHST4	1.29063	0.0911621
ISG20	1.29153	0.0726655
SHISA6	1.29156	0.288251
GABRG2	1.29247	0.618598
RNVU1-3	1.29247	0.618598
ST6GAL2	1.29247	0.618598
PARD3B	1.29286	0.152252
DOCK9-DT	1.29474	0.194535
LOC105373185	1.29474	0.321319
THBS1	1.29611	0.0636248
MUC12	1.29808	0.492222
CYP11A1	1.2995	0.365292
SEL1L2	1.2995	0.365292
ID3	1.29981	0.00205503
MIR762	1.30206	0.0142353
NKX3-2	1.30232	0.0715564
CXCR5	1.30274	0.288343
LOC101927809	1.30324	0.166235
RSPH10B2	1.30367	0.262482
SLC5A10	1.30367	0.262482
MIR1199	1.30368	0.221787
CXCL13	1.30705	0.0934553
LOC100129636	1.30785	0.365349
DSEL	1.30853	0.241642
ABCC3	1.30921	0.618762
AGXT2	1.30921	0.87072
AOC4P	1.30921	0.87072
CELA1	1.30921	0.87072
CREB5	1.30921	0.87072
KDM5D	1.30921	0.87072
TMEM238L	1.30921	0.87072
LOC100128770	1.31385	0.288433
KCNH6	1.31477	0.321467
TPTEP1	1.31616	0.221888
HIST1H2AK	1.31616	0.365405
LOC730100	1.3167	0.121857
SMIM2	1.31846	0.42704
LINC02060	1.31936	0.17464
NKAPL	1.32097	0.241755
COL4A1	1.32139	0.321516
SCARNA13	1.32187	0.239501
LAMB2P1	1.32396	0.152755
LINC01260	1.32441	0.365461
TPTE	1.32797	0.321565
KCNN4	1.32952	0.132115
RELN	1.33176	0.171535
HSPA12A	1.33262	0.365516
TPD52L1	1.33262	0.365516
TRIM61	1.33262	0.365516
GNG11	1.33347	0.0441486
CES5AP1	1.33467	0.131242
ZNF469	1.3351	0.0482993
STAMBPL1	1.33632	0.149815
CFAP54	1.33731	0.207383
UST	1.33842	0.12415
CYYR1-AS1	1.34034	0.427183
LINC01339	1.34034	0.427183
LINC01534	1.34064	0.116998
TLL2	1.34079	0.0672395
LINC01881	1.34105	0.321661
ASB2	1.34168	0.0753773
HSFX3	1.34251	0.128253
SMOX	1.3428	0.0309759
CLDN8	1.34485	0.222116
PRICKLE2	1.34524	0.239674
CASC15	1.34598	0.114199
ZIC2	1.34756	0.0646186
REM2	1.34891	0.365625
LRRIQ3	1.34912	0.218662
FOXP2	1.35081	0.121087
CD79A	1.35116	0.427253
PHOX2A	1.35116	0.427253
NTRK1	1.35143	0.12497
B4GALT1-AS1	1.35373	0.218691
MMP19	1.35543	0.0597303
LOC441052	1.35566	0.52207
SNORA66	1.35698	0.365679
PPFIA2	1.35833	0.191647
IGFBP6	1.35927	0.0220578
PCDH10	1.36163	0.0292769
UGT1A10	1.3619	0.427323
UGT1A8	1.3619	0.427323
CPT1A	1.36197	0.00301582
CHRM4	1.36665	0.100445
LINC00907	1.36724	0.261273
PRELP	1.37169	0.52217
RETREG1	1.37169	0.52217
AMPH	1.37206	0.218805
CHST8	1.37221	0.288228
SULT2A1	1.37558	0.0497396
SNORA3B	1.37846	0.0907393
PEX5L	1.38028	0.204199
DDO	1.38093	0.365836
GAS7	1.38113	0.12519
LOC101928622	1.38269	0.0450943
LINC01399	1.38344	0.00492738
HOXD11	1.3849	0.2883
SBSN	1.38753	0.323374
FAM83F	1.38753	0.522269
GNRH2	1.38753	0.522269
GPR37L1	1.38753	0.522269
LINC00499	1.38753	0.522269
LOC100996351	1.38753	0.522269
LRRC66	1.38753	0.522269
MATN4	1.38753	0.522269
RSPO3	1.38753	0.522269
ZDBF2	1.38753	0.522269
ZNF493	1.38753	0.522269
TINCR	1.38857	0.181239
SMAD9	1.39104	0.0354668
SLC6A13	1.3912	0.288336
RNU6-2	1.39147	0.187626
C1orf115	1.39931	0.187672
HIST1H2BO	1.4027	0.258399
DIO2-AS1	1.40321	0.323446
MCF2L-AS1	1.40321	0.323446
HOPX	1.40321	0.522366
IHH	1.40321	0.522366
LINC01185	1.40321	0.522366
TSGA10IP	1.40321	0.522366
LINC00167	1.40372	0.288406
PTPN3	1.40372	0.288406
PHLDA2	1.40745	0.046386
DRC1	1.4084	0.236661
RNF43	1.40994	0.288441
SCRT1	1.41173	0.199881
NEFL	1.41203	0.0197881
GPAT3	1.41254	0.156252
GRM7	1.41563	0.156271
SYT1	1.41872	0.13431
NTRK3	1.41872	0.323517
ANKEF1	1.41872	0.522462
CCL17	1.41872	0.522462
CELF2-AS1	1.41872	0.522462
HIST1H2BE	1.41872	0.522462
LINC00326	1.41872	0.522462
LINC00643	1.41872	0.522462
PAH	1.41872	0.522462
RXFP1	1.41872	0.522462
SLC22A2	1.41872	0.522462
SNORA7B	1.41872	0.522462
SPON2	1.41872	0.522462
TBX21	1.41872	0.522462
XLOC_008559	1.41872	0.522462
RRAD	1.41908	0.125464
RBFOX1	1.42373	0.0824467
MYEOV	1.42469	0.427724
WDR63	1.42521	0.103207
LOC646730	1.42641	0.323552
FAAHP1	1.42642	0.0928002
CTNND2	1.42795	0.156345
TTC39C	1.43011	0.0404726
LSMEM1	1.43087	0.204535
WDFY4	1.43406	0.236795
OSR1	1.43406	0.323586
ADGRG5	1.43406	0.522557
MSLN	1.43406	0.522557
CLDN17	1.43831	0.214393
LOC103171574	1.43831	0.214393
ENTPD2	1.43966	0.258554
MMP7	1.43966	0.258554
TRABD2B	1.44043	0.286246
MALRD1	1.44052	0.114401
FAS-AS1	1.44167	0.32362
MORN2	1.44469	0.0351594
L3MBTL3	1.44673	0.200055
SNORD116-20	1.44925	0.323654
CFAP45	1.44925	0.522652
LINC01500	1.44925	0.522652
LOC101928404	1.44925	0.522652
PRDM6	1.44925	0.522652
RAB41	1.44925	0.522652
TEX11	1.45216	0.0636649
UCHL1-AS1	1.45345	0.151613
GAS2	1.45345	0.371397
UNC5D	1.45345	0.371397
MT2A	1.45488	0.0391644
SRPX2	1.4563	0.0603756
AGBL1	1.45771	0.121427
MIR590	1.45779	0.258629
PXN	1.45973	0.00169681
GNG2	1.46305	0.28631
NTN1	1.46307	0.0545731
KLHL1	1.46345	0.214495
CHRM3	1.46345	0.371436
CHRNA7	1.46345	0.371436
DPT	1.46345	0.371436
LRRC43	1.46427	0.522745
POU3F3	1.46427	0.522745
MGAT4C	1.46587	0.121466
PACRG	1.46749	0.182708
FAM184A	1.46843	0.214515
FRMPD2	1.47021	0.107576
GBP2	1.47028	0.0731124
ERG	1.47051	0.158803
LINC00504	1.47051	0.286331
SVOP	1.47051	0.286331
LOC101927421	1.47339	0.371475
DUSP5	1.47353	0.0159815
TAS2R20	1.47472	0.231911
AGFG2	1.47736	0.00586309
RGS22	1.47793	0.286351
NR5A2	1.47833	0.214555
SLC12A3	1.47893	0.0365749
CYTOR	1.47906	0.0139828
RBM11	1.4812	0.126029
FTH1	1.48245	0.000385884
WNT4	1.48408	0.135061
LOC100287036	1.48531	0.286372
MIR6084	1.48553	0.0438289
NUAK1	1.49261	0.0569845
TNIP3	1.49266	0.286392
KIAA0319	1.49723	0.0480077
C7orf61	1.49891	0.09698
NKAIN2	1.49902	0.140333
PXN-AS1	1.49943	0.00198989
SYPL2	1.49976	0.00593279
CDC42P3	1.49997	0.286411
LINC01619	1.49997	0.286411
PLXNA2	1.49997	0.286411
AFF3	1.50166	0.135141
TMCO4	1.502	0.194409
CHGA	1.50266	0.0597467
RFTN2	1.50279	0.214651
CTSL	1.50414	0.00195436
PTCHD4	1.50533	0.182856
MSX2P1	1.50605	0.441702
CARD17	1.51447	0.158976
LOC101926964	1.5205	0.441748
ASTL	1.5205	0.697757
CYP2F1	1.5205	0.697757
GC	1.5205	0.697757
LINC01726	1.5205	0.697757
MIR4326	1.5205	0.697757
SLCO1C1	1.5205	0.697757
TBC1D26	1.5205	0.697757
TBPL2	1.5205	0.697757
INPP1	1.52189	0.0367258
ANKRD65	1.52527	0.167047
KCTD8	1.52717	0.232061
NYAP2	1.52767	0.25359
CALCR	1.52884	0.286488
EPAS1	1.52903	0.0704592
LOC105377975	1.53005	0.322988
SYNE1	1.53265	0.063549
CCDC13-AS1	1.5348	0.441793
ID1	1.53597	0.00115525
IGFN1	1.53619	0.0247253
ELL2	1.53699	0.091758
SOX9	1.53812	0.0388594
LINC02261	1.53954	0.323005
MIR4673	1.53954	0.323005
RASSF1-AS1	1.53954	0.323005
RTP4	1.54267	0.0551091
MIP	1.54332	0.208194
ID2	1.54352	0.00161868
ZFHX4-AS1	1.54426	0.176281
RPS26P11	1.54486	0.0262145
MIR6754	1.54896	0.208204
TTC34	1.54896	0.253618
P4HA3	1.54896	0.323022
LINC01446	1.54896	0.441837
PTX4	1.54896	0.441837
SMIM32	1.54896	0.441837
ANGPTL5	1.54896	0.697912
CRLF2	1.54896	0.697912
LOC100507477	1.54896	0.697912
OSTF1	1.54919	0.0579211
SHANK2	1.55194	0.106036
LOC101928120	1.55227	0.00146203
RPS27L	1.55302	0.00246781
LINC00638	1.55599	0.090926
TRO	1.55599	0.253627
TTC39A-AS1	1.5566	0.0350587
NCAM1	1.55833	0.323039
RBFOX3	1.55974	0.100932
COL17A1	1.56035	0.0529225
GSTT1-AS1	1.5627	0.0650649
FAM46C	1.56278	0.0529378
CDA	1.56299	0.44188
CRNDE	1.56299	0.44188
ECHDC3	1.56299	0.44188
GLRA3	1.56299	0.44188
HOXC13	1.56299	0.44188
LOC339166	1.56299	0.44188
SCG3	1.56299	0.44188
SPHKAP	1.56299	0.44188
TRPC6	1.56299	0.44188
ZSCAN16	1.56299	0.44188
FTL	1.56373	0.000194669
PCNX2	1.56647	0.13457
LINC01220	1.56763	0.323055
ZNF536	1.56763	0.323055
SCHLAP1	1.56796	0.000582972
IGSF9B	1.57613	0.0798799
CREG2	1.57688	0.208252
C1orf116	1.57688	0.253654
LOC100130476	1.57688	0.253654
LINC01182	1.57688	0.323071
CFI	1.57688	0.441923
CIDEA	1.57688	0.441923
ENTPD3	1.57688	0.441923
IMPG1	1.57688	0.441923
LINC01193	1.57688	0.441923
LOC100506403	1.57688	0.441923
LOC101929165	1.57688	0.441923
LOC101929319	1.57688	0.441923
OLAH	1.57688	0.441923
OTX2-AS1	1.57688	0.441923
SYP-AS1	1.57688	0.441923
ARHGAP36	1.57688	0.698067
CYP2C9	1.57688	0.698067
FNDC7	1.57688	0.698067
HK3	1.57688	0.698067
ITK	1.57688	0.698067
KL	1.57688	0.698067
LOC101927069	1.57688	0.698067
MIR3179-4	1.57688	0.698067
OR7E47P	1.57688	0.698067
RNA5S5	1.57688	0.698067
SCNN1G	1.57688	0.698067
SLC36A4	1.57688	0.698067
TNFSF14	1.57688	0.698067
LTF	1.57797	0.0584057
LINC00673	1.58149	0.0924535
CYP4F2	1.58378	0.253662
CDH2	1.58426	0.0355341
CNTNAP4	1.58607	0.323087
DLC1	1.5879	0.20827
CYP7B1	1.59064	0.253671
LOC101927950	1.59064	0.441965
WIPF3	1.59064	0.441965
HUS1B	1.59248	0.186949
AQP1	1.59355	0.0863535
EXOC3L2	1.59519	0.323102
IFI27L2	1.59569	0.0114538
SNHG9	1.59756	0.0368006
RIT2	1.59794	0.186953
GCNA	1.60043	0.0896481
WDR38	1.60113	0.0412773
MUC3A	1.60218	0.0842422
HEPHL1	1.60328	0.103015
LOC105371038	1.60338	0.186958
LINC00380	1.60427	0.442007
LINC01160	1.60427	0.442007
ABCG8	1.60427	0.69822
ACPP	1.60427	0.69822
DDX11L5	1.60427	0.69822
FMO2	1.60427	0.69822
LINC01876	1.60427	0.69822
SMPX	1.60427	0.69822
WISP3	1.60427	0.69822
NUDT7	1.60533	0.0699883
RTL1	1.6078	0.0502978
PROCR	1.60829	0.0135844
CUX2	1.61103	0.253695
PANX2	1.61198	0.024033
[truncated: 502 more rows]

## Sheet: PA1_ST09_DEGs_pvalue
PA1
Geneids	log2FoldChange	pval
FOSB	-8.18284	7.48034e-10
EGR1	-6.92436	5.86315e-09
FOS	-6.64981	3.69019e-09
TLX3	-5.721	0.000265964
HES5	-5.32355	7.08015e-05
MADCAM1	-4.89503	0.00253202
TMEM240	-4.84964	0.000410821
LRRC14B	-4.76624	0.0129333
HOXC6	-4.70629	0.0125909
CRIPAK	-4.67361	2.99233e-05
LRRC73	-4.56621	0.00076492
UTF1	-4.43112	0.000234998
HSPB6	-4.27231	0.000962206
TMEM145	-4.17194	0.00244043
PSAPL1	-4.14117	0.0218706
DEFB124	-4.11921	0.0216844
FAM163B	-4.0969	0.0214953
CLASRP	-4.07985	5.27834e-05
SASH3	-4.06661	0.00231671
TUBB4A	-4.0299	0.00269573
PRR36	-3.99646	0.000181863
SNCB	-3.94875	0.00253668
MMP10	-3.94578	0.00168104
ZNF575	-3.87299	0.00263413
NELFA	-3.8685	9.02075e-05
SOX1-OT	-3.85878	0.00634082
SEMA6B	-3.85126	0.00244282
SFN	-3.79842	0.00415117
MAPK7	-3.77938	0.000123579
POLR2A	-3.76164	0.000275077
EXOC3L2	-3.7291	0.00174511
NUDT18	-3.72596	0.00225146
GPR27	-3.71169	0.00301846
RBPMS	-3.69323	0.000446692
WSCD2	-3.68574	0.0287436
IRX3	-3.68434	0.000206484
PHETA1	-3.67032	0.000709622
UTS2R	-3.66626	0.0152544
CDK5R2	-3.66596	0.00419464
KLF4	-3.65927	0.00281929
BATF2	-3.63969	0.00482294
CD22	-3.60005	0.021159
RTN4RL2	-3.58917	0.00457162
AVP	-3.58881	0.0475933
DRD4	-3.58099	0.00436456
GCSAML	-3.56997	0.0307682
RCOR2	-3.55633	0.000280133
MUC2	-3.54653	0.02022
RNA28SN5	-3.53138	0.000286987
MAP1S	-3.52949	0.000334554
ELK2AP	-3.52411	0.00552363
POTEF	-3.51387	0.000289142
ERF	-3.51057	0.000316775
POTEM	-3.50693	0.000931361
JUNB	-3.50224	0.00406365
RNA45SN5	-3.49988	0.000418362
SYK	-3.49799	0.00834344
IER2	-3.49792	0.000347985
PRSS41	-3.48604	0.00795297
TCEA2	-3.48503	0.00177013
OLFM3	-3.47366	0.0454761
GRIN1	-3.47173	0.0052199
EEF1A2	-3.47031	0.00414329
ATP4A	-3.45573	0.00893399
SSC5D	-3.45082	0.00190022
PID1	-3.44739	0.00502638
GGN	-3.44381	0.0090617
SRMS	-3.40777	0.037231
SF3A2	-3.38878	0.000487478
DBX1	-3.38574	0.00684474
PRB3	-3.3769	0.0103291
PCAT6	-3.37164	0.0086791
NKX6-1	-3.36965	0.00172037
FZD8	-3.36604	0.00252096
HOXC4	-3.36495	0.0165601
SFRP2	-3.35454	0.00179493
C1QL1	-3.3545	0.0118368
VENTXP7	-3.30299	0.00419983
EGR4	-3.29684	0.0170096
PRTN3	-3.29664	0.0302936
FNDC10	-3.29469	0.00450693
ADRA2C	-3.28298	0.007815
PRSS33	-3.27165	0.0442284
TGFB1	-3.27082	0.00120858
SLC2A4RG	-3.26884	0.000771289
BCKDHA	-3.26659	0.000781378
MUC1	-3.26437	0.00609579
GBX1	-3.23081	0.00930936
PRRT1	-3.2181	0.0161974
LHX5	-3.21589	0.00972228
CITED4	-3.20317	0.00541122
SORBS3	-3.2011	0.000987928
GAL3ST1	-3.19683	0.0140055
GDF1	-3.18921	0.00132857
NFIC	-3.18883	0.00327724
SH2B2	-3.18651	0.0053438
NRTN	-3.18397	0.010125
MAP3K10	-3.16213	0.00280806
SOD3	-3.15937	0.00716247
SLC22A18AS	-3.14444	0.00969971
VMO1	-3.12765	0.0151601
FSTL3	-3.1248	0.00579771
RNF208	-3.12258	0.0175601
PCOLCE2	-3.12254	0.00279481
CHST13	-3.11701	0.00905005
FOXL2	-3.1153	0.0121499
LIMK1	-3.1083	0.00153576
ASS1	-3.10795	0.00203179
ALDOA	-3.10505	0.00411641
CD7	-3.10294	0.0093301
CTXN1	-3.10103	0.00481787
TTC34	-3.09757	0.0445979
ESPN	-3.0951	0.0143303
ZNF865	-3.08363	0.0022582
RTL8B	-3.07997	0.00769953
CEND1	-3.07316	0.0102124
MIB2	-3.07107	0.00210203
CHST4	-3.05458	0.0150581
CBARP	-3.051	0.00492217
FOXD3	-3.04491	0.0175141
RNA18SN5	-3.03632	0.00193145
DLK2	-3.03587	0.0192009
TCF7L1	-3.02956	0.0013534
WNK2	-3.02591	0.00238141
CCDC106	-3.02553	0.00358303
ZFPM1	-3.02022	0.00700856
FKBP8	-3.01403	0.00207931
MUC3A	-3.01059	0.0180601
GDAP1L1	-3.0057	0.0234932
MLST8	-3.00566	0.00205849
CBFA2T3	-3.00404	0.0123757
SOX12	-3.00307	0.00176664
MAB21L1	-3.00219	0.0178232
TAF6	-2.99302	0.00199166
CEBPA	-2.99173	0.0213578
PFKL	-2.99134	0.00203321
POTEI	-2.99073	0.00326571
B4GALT2	-2.9801	0.00272319
CAT	-2.97446	0.0366489
ZNF358	-2.97014	0.00275183
LIMS2	-2.96795	0.0216452
EMC10	-2.96532	0.0152095
PCSK1N	-2.96327	0.0167227
MMP17	-2.95722	0.011345
PRR7	-2.95658	0.00704395
ZNF579	-2.95412	0.00250203
DTX1	-2.94405	0.0162506
SRRM5	-2.93287	0.00746808
SF3A1	-2.93046	0.00215245
TNFRSF8	-2.92467	0.0136836
TBKBP1	-2.92114	0.00361746
SMIM32	-2.92039	0.0136105
TSSK6	-2.91754	0.0210151
BRSK2	-2.9157	0.0274502
ZNF414	-2.91462	0.00574214
AQP5	-2.91245	0.0174051
CNOT3	-2.91203	0.00665406
SCAF1	-2.912	0.00224549
DLX3	-2.90903	0.0190912
PRSS8	-2.90592	0.00343311
FAM57B	-2.90523	0.0146289
CLEC12A	-2.90455	0.037641
CCDC9	-2.90295	0.0029485
HES3	-2.90066	0.019146
RNF183	-2.90028	0.016184
UBALD1	-2.89989	0.00347265
DCAF4L1	-2.89823	0.0208623
VGF	-2.89511	0.00593879
PAK4	-2.89416	0.00252098
PLD3	-2.89114	0.00290841
IFITM10	-2.89092	0.0168377
TMEM114	-2.89087	0.0137161
ZBTB45	-2.88774	0.00593428
LHPP	-2.88634	0.00493891
RPPH1	-2.87903	0.0220054
PITX1	-2.87768	0.00337416
MHENCR	-2.86479	0.0294656
SOX18	-2.85197	0.0213777
KCTD17	-2.84156	0.00741711
C19orf24	-2.8405	0.00695515
CPLX1	-2.83728	0.0260704
ALDH3A1	-2.83533	0.0199425
GNG13	-2.83477	0.0225747
TEX36	-2.82632	0.00332696
POTEJ	-2.82484	0.00448568
HOXD9	-2.82357	0.0148754
CCDC63	-2.82347	0.0278648
ADORA1	-2.82226	0.019308
CD248	-2.82188	0.020706
CHST8	-2.817	0.0234595
MAP3K11	-2.81223	0.00480078
ETV7	-2.8078	0.0288659
PLPPR3	-2.80551	0.0121505
ZNF213	-2.80164	0.00837185
TTYH3	-2.80114	0.00458939
MSX2P1	-2.79997	0.015309
HCRT	-2.79841	0.0227484
ADGRB1	-2.7943	0.0306948
ATP1A3	-2.79197	0.0219126
KMT5C	-2.78893	0.0096916
FRS3	-2.78871	0.0122036
OBSL1	-2.78055	0.00476014
KCNJ18	-2.77282	0.037407
NYAP1	-2.77199	0.00787599
PRICKLE3	-2.77011	0.00666999
GMIP	-2.7669	0.0171229
TMEM8A	-2.76094	0.00379464
LYPLA2P2	-2.75801	0.0250019
ANKRD13B	-2.75633	0.0347602
CERCAM	-2.75552	0.00516831
SBK2	-2.75505	0.022302
MAPK8IP1	-2.74926	0.0123016
SKOR1	-2.74806	0.0236604
ZNF628	-2.74648	0.0065026
ARHGDIA	-2.74316	0.0049335
AGAP3	-2.73936	0.00620893
MELTF-AS1	-2.73737	0.0332587
WNT1	-2.73732	0.0207401
TMUB1	-2.73692	0.00639234
FOXO6	-2.7287	0.02553
LMO1	-2.7281	0.0352041
AVPR2	-2.72696	0.0225473
STARD6	-2.72625	0.0360473
CDC42EP1	-2.72373	0.00337646
GAS2L1	-2.7225	0.0106931
DLX2	-2.72238	0.0120078
TMEM88B	-2.72231	0.0245011
NT5DC2	-2.72027	0.00521213
TMEM132A	-2.71815	0.00571207
BCAM	-2.71774	0.008499
MFSD3	-2.713	0.0111023
BORCS6	-2.71125	0.0179184
HLA-J	-2.71045	0.035559
SEPT1	-2.70958	0.0354509
JUND	-2.70907	0.00414323
SH3BP1	-2.70255	0.0107401
SHARPIN	-2.70101	0.00762949
PZP	-2.69878	0.0227292
CHERP	-2.69781	0.00403826
NCOR2	-2.69443	0.00425987
PTMS	-2.68952	0.0065051
CXXC1	-2.68909	0.0082457
PEX14	-2.68681	0.00636051
RBM38	-2.68679	0.0066328
LRFN3	-2.68441	0.0158909
SOCS1	-2.68052	0.0119867
RNF126P1	-2.67692	0.00830038
TMEM82	-2.67348	0.0321074
ENHO	-2.6733	0.0249747
NRXN2	-2.672	0.0277502
TUBB2A	-2.67137	0.0113188
SPHK2	-2.66915	0.00895832
EXD3	-2.66769	0.0158504
TJP3	-2.66728	0.0115107
HSF1	-2.66172	0.0049059
RAD23A	-2.65955	0.00540092
ACD	-2.65921	0.0124596
MGRN1	-2.65589	0.00587086
PLEKHN1	-2.65385	0.0335849
ZNF787	-2.653	0.00543336
BCAR1	-2.65198	0.00477002
TIGD5	-2.65143	0.0222081
TNK2	-2.65026	0.00684196
CLPP	-2.64926	0.00898138
RUNDC3A	-2.64692	0.0266595
PRKCG	-2.64689	0.0391926
SLC8A2	-2.64406	0.0305861
QRFP	-2.64228	0.0434899
ARFGAP1	-2.63465	0.00704134
MCF2L	-2.63088	0.012913
CHAC1	-2.62991	0.00627874
SARDH	-2.6292	0.0332128
ELN	-2.62798	0.020009
CYP2S1	-2.62554	0.00552958
CDC42EP2	-2.62137	0.0236849
FBXL16	-2.62062	0.0288262
PIK3R2	-2.61713	0.00796417
GATA3	-2.6163	0.0301461
MIER2	-2.61605	0.00843528
IGFBP2	-2.61534	0.00740157
SMIM22	-2.6141	0.0435655
MVD	-2.61147	0.0111176
RBCK1	-2.61014	0.00643977
EGR2	-2.60843	0.0416371
TYSND1	-2.60462	0.0166105
MARCH9	-2.60407	0.0181313
CACNG7	-2.60398	0.0456093
SIX5	-2.60265	0.0120278
FAM19A5	-2.60107	0.048416
LRP5	-2.60032	0.0230077
RNF112	-2.59847	0.0259379
SDF4	-2.59827	0.00798647
TRABD2B	-2.59361	0.0126895
FN3K	-2.59073	0.0186684
MEIS3	-2.58737	0.0186425
BICRA	-2.58607	0.00892695
SLC25A6	-2.58508	0.0084063
SUSD2	-2.5809	0.0425797
NPRL3	-2.57798	0.0116882
SLC9A3R2	-2.5745	0.0139354
ACR	-2.56986	0.0232931
FAM110A	-2.56948	0.0366487
DRAXIN	-2.56861	0.00797131
TUBB2B	-2.56535	0.0139873
RPP25	-2.56324	0.014695
CNPPD1	-2.55976	0.0100489
GPR137	-2.55866	0.0160342
SEPT9	-2.5583	0.00854696
GALR3	-2.5582	0.0378108
FAM89B	-2.55734	0.0146077
TOLLIP-AS1	-2.55714	0.0305043
IL17REL	-2.55558	0.0224956
ALKBH4	-2.55553	0.0163317
KCNG1	-2.55424	0.017737
EPHB3	-2.55313	0.0130212
CILP2	-2.55158	0.0330413
SELPLG	-2.55051	0.0353784
FIBCD1	-2.54966	0.0298839
RASD1	-2.54885	0.0252521
DEGS2	-2.54687	0.0241358
ST6GALNAC4	-2.54572	0.0175031
FOXD1	-2.54533	0.0157482
BTBD2	-2.54476	0.0072085
ZNF653	-2.54377	0.0197555
PPP1R1A	-2.54294	0.0197433
TOX2	-2.53692	0.0391608
EPN1	-2.53174	0.00772585
EFNA2	-2.52985	0.0256973
TBX6	-2.52888	0.0329889
CASKIN2	-2.52724	0.0136753
DHRS3	-2.52608	0.0398761
NSD1	-2.52589	0.00816739
ATP6V0C	-2.51749	0.00981567
ZYX	-2.51614	0.00793456
SIX3	-2.51362	0.0467856
RAB11B	-2.51354	0.00844716
AKT1S1	-2.51256	0.0124915
FOSL1	-2.5121	0.0183926
USH1G	-2.51077	0.0383243
NDUFS7	-2.51038	0.0144342
SMTNL2	-2.50869	0.0213357
FAM171A2	-2.50625	0.0138221
PFKP	-2.50582	0.00741708
GYS1	-2.50558	0.0107247
DES	-2.50556	0.0202373
ARMC5	-2.50478	0.0246769
GPX1	-2.50443	0.0358693
FAM71D	-2.50104	0.0133106
PLEKHH3	-2.50081	0.0170844
FAM155B	-2.50027	0.0416715
SCAP	-2.493	0.00829867
ZNF428	-2.48832	0.0147564
NAT6	-2.48559	0.0278608
ACE	-2.4848	0.0430685
MBD3	-2.4839	0.0112122
SPNS1	-2.48201	0.0116088
CDIPT	-2.48179	0.0114622
LPAR2	-2.48157	0.0134367
EEF2	-2.47973	0.0394291
NOS3	-2.47768	0.0335346
FMNL1	-2.47674	0.0491789
HCN2	-2.47643	0.0447024
CRTC1	-2.47368	0.0144145
NRGN	-2.46502	0.0356752
GRM2	-2.46498	0.0347597
CCR10	-2.46463	0.0498856
KANTR	-2.45697	0.013346
MED16	-2.45601	0.00925852
SAP25	-2.45306	0.0445458
WFIKKN1	-2.44999	0.0172965
CD320	-2.44946	0.0163917
DNAJC4	-2.44542	0.0218656
PITPNM1	-2.44503	0.016525
RMRP	-2.44295	0.043078
PARD6A	-2.44217	0.0467457
FAM189B	-2.43903	0.021447
SAMD1	-2.43867	0.0185471
MYPOP	-2.43865	0.0269193
MEF2B	-2.43821	0.0414202
HYAL3	-2.43784	0.0291501
ABCD1	-2.43698	0.0349358
ITGB4	-2.435	0.0466928
VASN	-2.43058	0.0287024
PLPPR2	-2.43007	0.0268292
POM121L10P	-2.4297	0.0326796
CCDC97	-2.42889	0.0154765
MFSD12	-2.42672	0.0148348
RUVBL2	-2.42649	0.0131087
MRPS2	-2.42533	0.0100671
NME4	-2.42437	0.0118346
RIN3	-2.42213	0.0212616
C19orf84	-2.42094	0.0427289
POLRMT	-2.42001	0.0120152
FCHO1	-2.41882	0.0362574
NR2F6	-2.41855	0.0103806
BCRP3	-2.41753	0.0332209
PLEKHF1	-2.41668	0.0451475
LY6E	-2.41354	0.0232985
SH3GL1	-2.4112	0.0109578
MALINC1	-2.40963	0.0411139
ZNF775	-2.40831	0.0210335
SHF	-2.40818	0.025872
FKBP10	-2.40727	0.0112932
ELFN1	-2.4071	0.0389837
TESK1	-2.40646	0.0236601
RNF26	-2.40498	0.0124886
ARAF	-2.40444	0.0120849
PKN1	-2.40278	0.0103334
VRTN	-2.40262	0.0142617
ARHGDIB	-2.40241	0.0432523
SNORD34	-2.40185	0.0472856
FAM181B	-2.40177	0.0442858
TMEM121	-2.40145	0.0406049
GLTPD2	-2.40077	0.0438648
CRIP2	-2.39833	0.0382338
HYAL2	-2.3974	0.0174484
CHPF	-2.39521	0.0196637
ADAT3	-2.39489	0.0353151
HSD17B8	-2.39475	0.0404463
TRPV4	-2.39449	0.0355797
CNTFR	-2.39382	0.0145316
MAP7D1	-2.39222	0.0119582
POTEE	-2.39148	0.0100983
SNORD46	-2.39094	0.0385825
GET4	-2.38717	0.0143164
GTPBP6	-2.3866	0.0167034
ETV2	-2.38606	0.0497498
RABAC1	-2.38443	0.0199563
HNRNPUL1	-2.38397	0.0112579
PLEKHA4	-2.38098	0.0317864
FCGRT	-2.37953	0.0217936
GUSBP5	-2.37815	0.0481517
ATN1	-2.37745	0.0100973
OTUD5	-2.37664	0.0153
LRFN4	-2.37285	0.0257296
RTL8C	-2.37268	0.0216304
MTA1	-2.3724	0.0104478
CCDC71L	-2.36541	0.0232626
GPR4	-2.36523	0.0279053
SHD	-2.36508	0.0324628
ZBTB7C	-2.36438	0.0304454
RTL8A	-2.3641	0.0227863
PRR12	-2.36218	0.0122594
NCLN	-2.36049	0.0147836
CRTC2	-2.35854	0.0172564
GLIS2	-2.3575	0.017319
B3GALT4	-2.35635	0.0452662
ZNF467	-2.35587	0.0275939
ZNHIT2	-2.35523	0.0306336
SCARF2	-2.35425	0.0162079
LOXL1	-2.35425	0.0281172
GRIN2A	-2.35413	0.0434804
DCAF15	-2.35342	0.0155609
CLU	-2.35266	0.0141204
HGF	-2.35244	0.0465071
CTBP1	-2.35041	0.0135931
MIDN	-2.348	0.0101834
PPP1R37	-2.3474	0.0177032
SNAPC2	-2.34459	0.0154462
TBC1D17	-2.34394	0.0177396
CHST12	-2.34354	0.0257251
PAGR1	-2.34228	0.0203949
KLHL8	-2.34188	0.0128794
PCDH1	-2.33868	0.0103632
SIPA1	-2.33857	0.0197866
TPRN	-2.33449	0.0303824
EVI5L	-2.33005	0.0325041
MEX3D	-2.3286	0.0158923
GRAMD1A	-2.32781	0.0138451
LMTK3	-2.32698	0.0361742
FOXH1	-2.32692	0.019267
AGRN	-2.32558	0.0178213
ITM2C	-2.3251	0.0146794
NOC4L	-2.32426	0.0294855
POLR2E	-2.31733	0.0147338
CEBPB	-2.31588	0.0124292
ZNF513	-2.31314	0.0254032
KATNB1	-2.31138	0.0295863
BOP1	-2.31081	0.0146395
MATK	-2.31046	0.0465228
MAF1	-2.31022	0.0141978
HSD17B1	-2.30905	0.0342631
LONP1	-2.3077	0.0136405
RTN4	-2.30645	0.0145401
CAPN1	-2.30629	0.0186763
TMEM259	-2.30404	0.0157967
PNPLA2	-2.30272	0.0181743
SLC25A1	-2.30009	0.0201507
CKB	-2.29809	0.0191352
FAM3A	-2.29682	0.0265955
PLK1	-2.29044	0.0113849
CSNK1E	-2.28704	0.0141922
CCNK	-2.28505	0.0161281
ECSIT	-2.28251	0.0214292
ZNF286A	-2.28221	0.0163875
VWA1	-2.2822	0.026786
WBP2	-2.27961	0.01516
IGFBP4	-2.27934	0.0269517
CYBC1	-2.27855	0.0273539
LGALS3BP	-2.27835	0.0254551
PLCD3	-2.27303	0.024056
TUBG1	-2.27265	0.0300324
RASL10B	-2.27059	0.025577
DLX5	-2.26994	0.0172712
SUFU	-2.2693	0.0422718
PQLC1	-2.2674	0.0266785
TTLL12	-2.26723	0.0169069
MEN1	-2.26678	0.0212485
RFNG	-2.26603	0.0235834
FBXW5	-2.26568	0.0180824
RERE	-2.26549	0.0139649
SPINDOC	-2.26273	0.0184364
EFNB1	-2.26218	0.0131053
DVL1	-2.25653	0.0169823
SLC43A2	-2.25414	0.0296814
IRF2BP1	-2.254	0.0212233
WFS1	-2.25269	0.0363407
AP2A1	-2.2524	0.0163498
FBXO44	-2.25143	0.0305839
GRIN2D	-2.25106	0.0314708
TRAPPC12	-2.25062	0.0229181
TMEM11	-2.25042	0.0259716
ALPL	-2.25003	0.0171908
SMARCB1	-2.24856	0.0186555
LTBP4	-2.24666	0.0219637
DISP3	-2.24578	0.038025
FHOD1	-2.24529	0.031092
SLC39A3	-2.24409	0.0335265
SH3GL1P1	-2.24351	0.0383768
CDK18	-2.24321	0.0308161
CBX4	-2.24303	0.0242171
KLHL26	-2.24196	0.0383545
SH3GL1P2	-2.24018	0.0389357
BARX1	-2.23962	0.0449642
AEBP1	-2.23861	0.0288859
RPRM	-2.2384	0.0420657
ATP13A1	-2.2328	0.0218782
ADRM1	-2.23141	0.0203531
CCDC33	-2.23075	0.0490566
PPP1R13L	-2.22951	0.0171369
LDLRAD2	-2.22912	0.0335393
GLIS1	-2.22552	0.049183
SOX3	-2.22361	0.0219804
SPPL2B	-2.22282	0.0297425
WDR13	-2.22176	0.0322678
GPN2	-2.22056	0.0338877
DEAF1	-2.22014	0.0267696
ZNF296	-2.21867	0.0222587
DUS3L	-2.21792	0.0232674
ZSCAN10	-2.21747	0.0233755
RNF157	-2.21503	0.0205493
FBRSL1	-2.2146	0.0235572
TBL3	-2.21446	0.025654
KLC2	-2.21414	0.0241579
WDR24	-2.21307	0.0455572
CDC34	-2.21161	0.0180973
RPL8	-2.21045	0.0298565
ARHGAP33	-2.20919	0.0476365
TMEM250	-2.20716	0.0263371
GTPBP3	-2.20684	0.0276998
MAP2K7	-2.20644	0.0199114
SEZ6L2	-2.20348	0.0349186
DLX6	-2.20047	0.0262975
ID3	-2.20032	0.0207485
BRAT1	-2.19897	0.0264154
CALM3	-2.19865	0.0221308
PHLDA1	-2.19804	0.0161969
TRIM11	-2.19688	0.0245279
FGFR4	-2.19671	0.0293771
OGG1	-2.19506	0.0389585
ZNF205	-2.19397	0.0234553
CLUH	-2.19136	0.020131
SIRT6	-2.19095	0.049492
PTGES2	-2.18903	0.0241188
ACTG1P20	-2.18645	0.0170128
ZNF219	-2.18604	0.0190657
PML	-2.18545	0.0259087
NCK2	-2.18335	0.0256756
RARA	-2.18109	0.0237451
ARRB2	-2.18028	0.0304964
FAM234A	-2.1787	0.0264785
FBXL19	-2.17797	0.0261115
BAIAP2L2	-2.17736	0.0495298
DLG4	-2.17734	0.0222338
APCDD1	-2.17726	0.0483848
PCBP1	-2.17524	0.0203215
ACTG1P4	-2.17506	0.0446923
GTF2F1	-2.17241	0.0220767
FGFR1	-2.17205	0.029483
STC2	-2.17203	0.0194363
MAPK3	-2.17159	0.0340813
SGTA	-2.17143	0.0231033
OGFR	-2.17074	0.0290868
SUPT5H	-2.1704	0.0199987
FARSA	-2.16874	0.0246106
MARK4	-2.16615	0.020301
KIF26A	-2.16515	0.0244351
DTX2	-2.16438	0.0337406
EPOP	-2.16325	0.0381707
SLC7A8	-2.16182	0.029671
TAF1C	-2.15977	0.0314213
GBX2	-2.15948	0.0224141
SLC52A2	-2.15937	0.0260212
JUP	-2.15932	0.0188793
MPST	-2.15741	0.0226822
ZNF598	-2.15604	0.0240133
UBXN6	-2.15499	0.0256544
MCM7	-2.15344	0.0220974
SHKBP1	-2.15175	0.03151
DOHH	-2.15056	0.0371183
IFITM3	-2.14907	0.0252273
TUBB3	-2.14893	0.0254574
WNT6	-2.14883	0.0496104
FAAP100	-2.14791	0.0343159
STARD3	-2.1455	0.0321856
CDT1	-2.14295	0.0218603
SLC35C1	-2.14019	0.0449907
CPTP	-2.13813	0.0478475
G6PD	-2.13809	0.0293701
RNF5P1	-2.13741	0.0363492
REPIN1	-2.13435	0.0237172
PLOD1	-2.13363	0.024194
SLC1A5	-2.13252	0.0205467
PRMT1	-2.12992	0.0233081
HRAS	-2.12945	0.0469974
EHMT2	-2.12877	0.0395935
ZFPL1	-2.12833	0.0361859
SEMA4B	-2.12797	0.0316288
SCRIB	-2.12661	0.0302029
TUFM	-2.12489	0.0261082
MRPL43	-2.12276	0.0332767
CCDC85B	-2.12059	0.0399886
NLRX1	-2.12036	0.0453325
DMWD	-2.11924	0.0310472
CARM1	-2.11916	0.0227608
USF2	-2.11859	0.0264947
LSR	-2.11782	0.0248422
PNPLA6	-2.11448	0.0328274
ITPK1	-2.11442	0.0443603
FBRS	-2.11151	0.0314129
PTDSS2	-2.11146	0.0385084
APBA3	-2.11062	0.040499
ZNF777	-2.10908	0.0278498
CDC25B	-2.10749	0.0286998
ABHD17A	-2.1061	0.0351922
ST6GALNAC6	-2.10433	0.0379132
SH2B1	-2.10326	0.0378409
ZNF444	-2.10295	0.0275771
CIZ1	-2.10209	0.0257191
NOC2LP2	-2.09868	0.0303182
MOGS	-2.0985	0.0343271
COL26A1	-2.09709	0.03103
EDARADD	-2.09446	0.0476509
ZDHHC8	-2.09274	0.0343298
IFITM2	-2.09245	0.0352797
PC	-2.09229	0.0358026
RBM42	-2.0919	0.0303888
IFRD2	-2.09144	0.0329614
FOXP4	-2.08918	0.0216555
ZNF580	-2.08763	0.0436924
CREB3L1	-2.086	0.0340343
TMEM222	-2.07944	0.0225033
ATP13A2	-2.0787	0.0396215
SLC5A2	-2.07862	0.038407
GAA	-2.07802	0.0397612
CA11	-2.07778	0.0413457
ORAI1	-2.07716	0.0309926
SLC29A1	-2.07428	0.0257685
SEC1P	-2.07079	0.0419216
SLC25A22	-2.07009	0.0469315
BRSK1	-2.06933	0.046551
NAT8L	-2.06926	0.0433579
TMEM109	-2.06587	0.0361218
CORO7	-2.06581	0.0497683
PQBP1	-2.06267	0.0393635
CAMTA2	-2.06184	0.0427434
MCRIP1	-2.05945	0.0312667
EGLN2	-2.05328	0.0297135
TWF2	-2.04944	0.0424566
ALDOC	-2.04927	0.039236
NOTCH1	-2.0475	0.0235128
RPUSD1	-2.04699	0.0456808
CLPTM1	-2.0459	0.0353915
POLD2	-2.04458	0.0394787
POLD1	-2.04434	0.0377315
DUS1L	-2.04295	0.0400422
CUTA	-2.03954	0.0489538
RNF187	-2.03931	0.0311504
ELOF1	-2.03894	0.0440039
AGBL5	-2.03845	0.0328545
SLC16A3	-2.03247	0.0310418
SYDE1	-2.03231	0.0437288
KIF24	-2.03145	0.0374711
RPS6KA4	-2.03078	0.0398564
RBPMS2	-2.02137	0.0332497
TRIR	-2.02129	0.0354844
DBP	-2.0201	0.0334622
EPHA2	-2.01764	0.03335
REXO1	-2.01568	0.0360941
MTFP1	-2.01534	0.0361924
PES1	-2.01213	0.0331195
SPNS2	-2.01018	0.0496506
TBC1D10B	-2.00765	0.0373189
TMEM161A	-2.00589	0.0491257
BCL9L	-2.00394	0.0288943
SSNA1	-2.00159	0.0458326
CORO1B	-1.99835	0.0353201
CASKIN1	-1.99754	0.0429971
MIIP	-1.99544	0.0433463
SHISA3	-1.99358	0.0353494
ZNF48	-1.99326	0.0411979
MFSD10	-1.99237	0.0343253
MAD2L2	-1.99226	0.0313631
H2AFX	-1.99121	0.0498203
PTPN23	-1.98935	0.0296278
CSNK1G2	-1.98905	0.0376485
PFN1	-1.98901	0.0401854
HGH1	-1.98819	0.0494649
C11orf68	-1.98754	0.045758
FBXL14	-1.98724	0.0378923
RIPOR1	-1.98649	0.0337428
NUCB1	-1.98624	0.038343
MED15	-1.9849	0.0311463
CERS1	-1.98265	0.0488414
DGKZ	-1.97945	0.0482916
PKN3	-1.97923	0.047629
CAPNS1	-1.97895	0.0412258
CCDC120	-1.9766	0.0476375
RAB1B	-1.9764	0.0379932
FJX1	-1.97627	0.0495493
RANGAP1	-1.97415	0.0401057
VPS51	-1.97352	0.0368569
RNF126	-1.97215	0.0429947
CAPN15	-1.96994	0.0378162
FLOT2	-1.96863	0.0385335
MINK1	-1.96837	0.0441866
MIPEPP3	-1.96699	0.0486942
IRF2BPL	-1.96429	0.0357764
PCGF2	-1.9633	0.0474544
ISOC2	-1.96315	0.0471463
CRABP2	-1.96289	0.0344398
RHOT2	-1.96255	0.0478917
HLA-C	-1.96226	0.0491074
DDX54	-1.96132	0.0363294
SLC25A23	-1.95467	0.0486387
GFER	-1.9519	0.0431725
POU5F1P3	-1.95091	0.0362647
TAB1	-1.95022	0.0486435
RND2	-1.94756	0.0495589
THOP1	-1.94658	0.0450594
CLEC4A	-1.94536	0.0367706
GDI1	-1.94184	0.0391423
PCK2	-1.94012	0.0405188
TRIM8	-1.93824	0.0360731
FSCN1	-1.9362	0.0357176
INTS1	-1.93474	0.0381778
NOP53	-1.93387	0.0422571
CPSF1	-1.93306	0.0387095
MYBBP1A	-1.92983	0.0403163
P4HB	-1.92793	0.0394906
TRAF4	-1.92462	0.0340778
PELP1	-1.92133	0.0387386
ID1	-1.92114	0.0309127
IRAK1	-1.91624	0.0437313
ARL2	-1.9145	0.0499103
EPHB4	-1.91339	0.041619
CLCN7	-1.91142	0.045749
MYADM	-1.91077	0.0410906
LRP1	-1.90924	0.0360014
DNM2	-1.90898	0.0377878
AXIN1	-1.90886	0.040267
SCAMP4	-1.89992	0.0433369
ETV4	-1.89579	0.0424212
ARHGAP45	-1.89458	0.0338883
GPI	-1.89039	0.0390872
ERCC2	-1.88293	0.0468727
VAT1	-1.88155	0.0409677
PLEKHM2	-1.87885	0.0428207
EIF3G	-1.87771	0.0476162
HDAC7	-1.87017	0.0419266
OLFML3	-1.87009	0.0472525
TRAP1	-1.86771	0.0445346
RABL6	-1.86386	0.0475033
NACC1	-1.86158	0.0437175
CYC1	-1.85851	0.0473732
MLF2	-1.85745	0.049062
ADGRL1	-1.84863	0.0428827
FZD7	-1.84612	0.0475782
POU5F1P4	-1.84201	0.0498455
INF2	-1.84151	0.0449484
CTSD	-1.82763	0.0467711
SNRPA	-1.81697	0.0499326
ADM	-1.80547	0.0423166
NGFR	-1.79426	0.0394814
ATXN2L	-1.79358	0.0440689
MYCN	-1.75809	0.0467305
JUN	-1.68692	0.0494348
TCL1A	-1.37	8.92089e-06
TAS2R5	1.535	8.13113e-05
GNRH1	1.54	4.52812e-05
DNAJC28	1.543	3.51878e-05
PABPC3	1.81697	0.048577
ARHGAP42	1.91	2.22478e-06
SEPT2	1.93106	0.0386053
RSL1D1	1.96616	0.0473706
SMC1A	1.9718	0.0465831
AZIN1	1.97421	0.0432739
NAP1L1	1.9845	0.0464572
GJA1	1.98686	0.0344276
FN1	1.98881	0.0364878
LRRN1	2.03319	0.0416687
PDS5A	2.03347	0.0443741
RPL7	2.03991	0.0443426
CANX	2.05691	0.0297146
SPCS3	2.06808	0.0474642
ERC1	2.09208	0.04765
BTBD3	2.09994	0.0439221
NDC1	2.10679	0.0451746
ACTR3	2.10705	0.044309
ANKRD10	2.10824	0.0387236
DDX5	2.11287	0.0264923
DSE	2.11731	0.0498787
CDH12	2.1246	0.0261435
BNIP3L	2.12643	0.0429312
CDH6	2.12645	0.0264955
KIF3B	2.12864	0.0481058
LARP7	2.13037	0.0334325
MED14	2.13068	0.0423739
ARPP19	2.14011	0.0303728
NUP205	2.14284	0.0379005
SPRED1	2.14709	0.0419165
OLA1	2.14722	0.045867
RAB6A	2.15062	0.0371365
DHX15	2.16056	0.0326252
XRCC5	2.1606	0.0256689
CAP2	2.16102	0.0466586
DARS	2.16316	0.0381323
LRRFIP1	2.16907	0.0476182
PKD2	2.17489	0.0435466
RRAGC	2.18236	0.041394
PDCD6IP	2.18445	0.0343604
XRN2	2.18584	0.0328301
AGPAT5	2.18674	0.0365971
KLF7	2.19103	0.043251
COPB2	2.1911	0.0346274
LAMP2	2.19484	0.0421343
TTC17	2.19668	0.04086
NIPSNAP2	2.20065	0.0480298
DDHD2	2.20217	0.0490159
ZFP91	2.20686	0.0387976
MZT1	2.209	0.0485144
CLCN3	2.20988	0.0353906
GTF2I	2.2151	0.0308901
SPP1	2.21761	0.0180621
LCA5L	2.21842	0.0476352
KPNA1	2.22286	0.0380473
MAPK10	2.22313	0.0356648
SLC44A1	2.22394	0.0340227
TAF7	2.22871	0.0332213
CNOT2	2.23008	0.0388868
UGGT1	2.23145	0.0323824
DOCK1	2.23259	0.0298355
KLHDC10	2.23311	0.04879
R3HDM1	2.23334	0.0432889
HNRNPH1	2.23567	0.019411
RAVER2	2.23886	0.0495937
VASH2	2.24054	0.0348407
EIF4G2	2.24304	0.0206659
ZRANB1	2.2453	0.0403036
NAIP	2.2466	0.045422
CD47	2.25279	0.0412592
NLN	2.25408	0.0357012
TRIM71	2.26036	0.0178345
CCNG2	2.26272	0.04729
RGPD2	2.26662	0.0490387
NR2C2	2.27092	0.0378187
PTK2	2.27334	0.0261432
TOMM70	2.2746	0.0305563
SERTAD2	2.27637	0.0471977
ZSCAN29	2.27913	0.0490442
SNORD116-21	2.28013	0.0483856
SLC23A1	2.28088	0.0380471
RHOT1	2.28352	0.0416297
SNX30	2.2837	0.0324524
ZNF318	2.28374	0.0361918
TMPO	2.28794	0.027101
SEC23A	2.28907	0.0384787
ZCCHC8	2.29211	0.0442126
SPDYE2	2.29326	0.0492955
MLLT10	2.29691	0.0234772
CAPRIN1	2.29736	0.021075
YAP1	2.29989	0.0162386
RGS5	2.30451	0.0400006
CA13	2.30477	0.0445127
SENP5	2.30507	0.0436399
PHAX	2.30558	0.0476747
GIGYF2	2.30584	0.0269868
NCR3LG1	2.30692	0.0484687
NUSAP1	2.30849	0.0407345
OPTN	2.30935	0.0460556
ZNF320	2.31065	0.0498837
HACD4	2.31194	0.0424041
PMS1	2.3125	0.0399724
DCAF13P3	2.31658	0.0459784
ATR	2.32023	0.0440913
NRAS	2.32157	0.0247782
KIF2A	2.32393	0.036917
ATP2C1	2.32407	0.0323434
WDR3	2.32537	0.035578
PTGDS	2.32626	0.0462648
NAA30	2.3278	0.0448022
NRDC	2.32848	0.024224
BPTF	2.33047	0.0269938
CXCL13	2.33055	0.0432882
USP46	2.33089	0.0377739
RLIM	2.33154	0.0181426
WFDC21P	2.33211	0.0430629
HNRNPA3	2.33398	0.0186659
SLC39A8	2.33415	0.0439096
CDC16	2.33428	0.0321886
PPFIA1	2.3345	0.0306856
NR2F2	2.3357	0.0473847
CNTNAP2	2.33832	0.0315669
IFNGR1	2.3415	0.0451333
LHFPL2	2.34223	0.0401587
CEMIP2	2.3442	0.0347026
ZNF596	2.34613	0.0495652
PPM1E	2.34644	0.0472265
FAM20B	2.34656	0.0309098
ECHDC1	2.34673	0.0487239
TSGA10	2.34723	0.0495009
TRAM1	2.35003	0.0242461
MTMR9	2.35135	0.0436457
TDP2	2.35186	0.0459614
SSR1	2.35194	0.0229014
SYNCRIP	2.35502	0.0216085
SCFD1	2.35518	0.0419782
CDKN2AIP	2.35933	0.0455984
SYNM	2.36019	0.0393823
RNF2	2.36024	0.03546
PPP1R2	2.36044	0.0366006
FBXO45	2.36168	0.0430543
SNTB2	2.36198	0.0480398
WDR78	2.3629	0.0405533
ZNF664	2.36554	0.0219534
SMAD4	2.37378	0.0235132
SNORA8	2.37407	0.0449028
GREM1	2.3745	0.0154948
ARNTL2	2.37782	0.0491703
ELP1	2.37844	0.0348788
UBA3	2.37961	0.0297301
PSMA3	2.38042	0.036054
PLP1	2.38087	0.039251
ARGLU1	2.3813	0.0173291
SPIN1	2.38516	0.0204696
DHX9	2.39315	0.0204231
MIGA1	2.3941	0.0304307
TICAM2	2.39505	0.0439332
SLC30A6	2.39729	0.0282176
EPC1	2.39745	0.0438149
USP49	2.40085	0.0479252
MAP3K5	2.40092	0.0388042
PSMA4	2.40141	0.0217853
GPRASP1	2.40157	0.0484197
STK3	2.40255	0.0445014
NCBP1	2.40313	0.0304454
TRA2A	2.40347	0.0235919
CEP128	2.40471	0.0492907
ATP10D	2.40506	0.0393138
ANKRD55	2.40928	0.0437982
TBCEL	2.41211	0.0398777
F2RL2	2.41421	0.0420207
OSBPL6	2.41454	0.0297218
MIS12	2.41656	0.0442757
UBE2K	2.41778	0.0190252
RAB39A	2.41812	0.0423285
PIAS2	2.41864	0.0348491
PON2	2.41877	0.0345752
ADGRV1	2.41948	0.0346484
ZNF818P	2.42224	0.0393364
CCT8	2.42258	0.025772
COIL	2.42313	0.0413857
PPP1CB	2.42367	0.015407
LOX	2.42446	0.0448233
MTREX	2.42499	0.0235227
SPEF2	2.42569	0.0458631
SLC39A6	2.42573	0.0452695
ZNF793	2.42813	0.038526
EDNRA	2.42949	0.0489319
EFNB2	2.42956	0.0195691
WDR60	2.42977	0.0452156
GTF2IP4	2.4308	0.0225241
CASK	2.43262	0.0215669
ZNF354C	2.43283	0.0227843
HPS3	2.43345	0.0338286
ZCWPW2	2.43438	0.0478101
KRBOX4	2.43515	0.0446837
HERC2P7	2.43874	0.0428597
MOB1A	2.44008	0.021476
AK3	2.44038	0.0338023
NASP	2.44123	0.0152622
LONRF2	2.44136	0.0368055
ZCCHC9	2.44392	0.0437473
CPM	2.44461	0.0314279
SVIP	2.44579	0.035445
RAB5A	2.44625	0.0271813
METTL25	2.44746	0.0472126
LRRC8D	2.44894	0.0235534
FANCI	2.45331	0.0263387
RAB3IP	2.45388	0.0369804
LYAR	2.45538	0.0446968
RCHY1	2.45753	0.0392725
NAPG	2.45809	0.0351571
MAP3K20	2.45827	0.0364082
WNK1	2.45864	0.0121341
CAPZA1	2.45902	0.0200633
FANCD2	2.46016	0.0335947
VPS4B	2.46125	0.0344906
ATG4A	2.46238	0.038145
ATL1	2.46242	0.03457
RIC3	2.46364	0.0482106
TNFRSF9	2.46374	0.0422049
CDK12	2.46417	0.0229274
DPY19L1P1	2.46463	0.0290546
PHF20	2.46529	0.0207759
GTF2IP23	2.46573	0.0353035
ADAM17	2.46678	0.0225272
SAR1B	2.46683	0.048317
GFM1	2.46689	0.0308772
TTBK2	2.46762	0.0487431
MTMR8	2.46828	0.0488164
DENR	2.46832	0.0198719
BAG4	2.46867	0.0342242
XPOT	2.46957	0.0180405
RALGPS2	2.47316	0.0252059
NF1	2.47332	0.0186728
LDAH	2.47363	0.0308169
FRG1DP	2.47401	0.0384843
PCYOX1	2.47422	0.0187122
RARS	2.47433	0.0231537
TMEM181	2.47533	0.0236475
ZSCAN26	2.477	0.0492433
ZSCAN30	2.47804	0.0381594
ZNF485	2.47937	0.037736
SEPT11	2.47974	0.0111166
RRN3P1	2.48071	0.0461114
ZNF138	2.48104	0.0492758
TNKS	2.48143	0.0168257
FKBP3	2.48357	0.0242419
FAM204A	2.48515	0.0475687
FLVCR1	2.48552	0.02098
USP14	2.4856	0.0205984
ARL4A	2.4857	0.039348
PHTF2	2.48622	0.0495018
IMPACT	2.48634	0.0292842
DTX3L	2.48646	0.0465542
MPP7	2.48732	0.0466976
DNAH8	2.49149	0.0452192
CPSF4L	2.49395	0.0316852
ETF1	2.49413	0.0152472
DCBLD2	2.49505	0.0185815
HSD17B12	2.49559	0.0230575
ZNF418	2.49622	0.0465155
AP3M1	2.49634	0.0232502
BCO2	2.49661	0.0336589
BCAS2	2.49718	0.0473906
BBIP1	2.5003	0.0448351
SP100	2.50031	0.0447534
ZNF266	2.50082	0.0406609
TMEM132B	2.50189	0.0356781
ADGRE3	2.50326	0.0155674
TMOD3	2.50326	0.019519
TBC1D19	2.50434	0.0448207
LATS1	2.50488	0.0455835
FYB1	2.50596	0.0354374
HAUS1	2.50627	0.0422047
RANBP17	2.50643	0.0408597
CBX5	2.50717	0.0103341
ANKRD36C	2.50764	0.034981
GTF2IP1	2.50991	0.0203381
FBXO33	2.51008	0.0421423
EPG5	2.51158	0.0286053
B3GALT1	2.51278	0.0468537
ARL6	2.51305	0.0348778
AACSP1	2.51682	0.0451948
SH3BGRL	2.51766	0.0391706
EHHADH	2.51788	0.0445315
TRAM1L1	2.51883	0.0479651
MKL2	2.51928	0.0253223
PKP2	2.51928	0.0381531
RFX3	2.5197	0.0407019
CDK1	2.52106	0.0457792
CLPX	2.52426	0.0240423
OCLN	2.52439	0.0378998
TVP23B	2.52556	0.0471985
SMA4	2.52611	0.0336372
PIN4	2.52642	0.041186
PELI1	2.52672	0.0267253
ZNF491	2.5269	0.0437098
ERV3-1	2.52701	0.04194
IPW	2.53016	0.0192131
TAF4B	2.531	0.0200242
BVES	2.53199	0.0444607
RAB33B	2.53216	0.0398891
E2F7	2.534	0.0438268
ANKRD20A9P	2.53416	0.0411324
ANTXR2	2.53523	0.0323499
PPHLN1	2.53525	0.0133364
NUP35	2.53567	0.0467634
PCDHA5	2.53569	0.0434375
ZNF280A	2.53605	0.0318381
FAT1	2.53735	0.00897131
CDC14A	2.53738	0.0366368
FBXO11	2.53811	0.0205393
BMS1P17	2.53885	0.0301672
BMP5	2.53931	0.0426864
CCDC18	2.53952	0.0427651
PCDHA6	2.53968	0.0430384
PCDHA7	2.53968	0.0430384
PCDHA8	2.53968	0.0430384
SLC35A1	2.53973	0.0340253
DZIP1	2.54088	0.0231545
PCDHA11	2.54213	0.0428779
NSD3	2.54464	0.0302527
ZC3HAV1	2.54503	0.0259918
GNB4	2.54597	0.01759
ABHD18	2.54653	0.0335044
POLR3F	2.54654	0.040537
OMA1	2.54729	0.0418623
PCDHA13	2.5476	0.0424881
TEX29	2.54783	0.0403308
NEK3	2.54798	0.0386222
PCDHA10	2.54833	0.0425314
ENPEP	2.54844	0.0313234
AAK1	2.55047	0.0189423
SNORD47	2.55158	0.0336671
PLEKHF2	2.5536	0.0437718
ZNF532	2.55427	0.0150794
FAM114A2	2.55548	0.0421361
SEC63	2.55575	0.0239275
TRIM38	2.55578	0.042763
SLC41A2	2.5558	0.0311787
IDI2	2.55582	0.0271613
ERO1A	2.55633	0.0173582
IAH1	2.55694	0.0302121
PCDHA12	2.55729	0.0418265
ZNF397	2.55751	0.0383517
COG5	2.55834	0.037213
NARS	2.55877	0.0100893
GNG12	2.55948	0.0158624
NEMP1	2.56053	0.0182414
AKAP10	2.56069	0.0291535
CACNA2D1	2.56156	0.0450638
TMEM170B	2.56204	0.0383808
GSAP	2.56231	0.0297483
SLC35A5	2.56311	0.0273326
STK31	2.56321	0.0349529
ADAM22	2.56477	0.0416821
HSPD1	2.56567	0.0093257
ST20	2.56659	0.0342664
SLFN5	2.56809	0.0326192
ELOVL4	2.56817	0.0393225
SPECC1L	2.5683	0.0157079
NFKBIZ	2.5685	0.0456372
TM9SF3	2.56976	0.0113007
MOSMO	2.57023	0.0367356
INSIG2	2.57175	0.0332544
EXOSC8	2.5718	0.0340379
UMAD1	2.57218	0.0431809
SRSF10	2.57273	0.0150958
BMPR2	2.57296	0.0256102
KLHL20	2.57323	0.0427176
RPRD1A	2.5746	0.0134899
ZNF41	2.57471	0.0343451
RARB	2.57504	0.0376272
ABL2	2.57526	0.0197846
RASA2	2.57536	0.0310487
PARD3B	2.57834	0.0398514
ACVR2B	2.57843	0.0128595
ADAM20P1	2.57861	0.0461129
SULF1	2.57865	0.0345854
NBPF14	2.58116	0.031716
NAA35	2.58214	0.0342689
ZNF514	2.58235	0.0385916
NADK2	2.5827	0.0325934
RPE	2.5829	0.021832
NUCKS1	2.58317	0.00635051
UBA2	2.58534	0.014681
PLEKHA8P1	2.58563	0.0395356
NCAPG2	2.5864	0.0217888
POLR2B	2.58661	0.0140852
PCDHAC1	2.58748	0.0397379
ZNF549	2.58762	0.0393026
ZNF563	2.58827	0.0335417
ICK	2.58889	0.0370711
PRDM10	2.59009	0.0388936
SNORA63	2.59232	0.0426944
ELOVL6	2.59246	0.0221672
CCDC30	2.59325	0.036973
ZNF521	2.59337	0.0314235
ZNF610	2.59551	0.0273232
TIGD1	2.59678	0.0250888
TBC1D12	2.59692	0.0425194
RAP2A	2.59726	0.0278849
HS6ST2	2.59747	0.0163355
PANK3	2.59857	0.0246126
BMP2K	2.59878	0.0388679
ZMYM5	2.60043	0.0400427
CDC14B	2.60059	0.0200886
EPHA4	2.60204	0.0362765
GALNT7	2.60243	0.0249315
SLC25A46	2.60252	0.0322792
BAZ2B	2.60477	0.0256607
FAM227A	2.60478	0.0331484
IDI1	2.60609	0.0207256
PRELID3B	2.60835	0.0243931
HMBOX1	2.6087	0.0435656
TTN	2.60888	0.0262625
PDE8A	2.60996	0.0364481
CGGBP1	2.61098	0.0140686
OSBPL11	2.611	0.028521
CRIM1	2.611	0.0203068
GPR149	2.61352	0.0362927
CTTNBP2	2.61509	0.041133
CEP63	2.61544	0.0405935
EOGT	2.61592	0.0350692
SASH1	2.61655	0.0184805
HMGXB4	2.61749	0.019437
CCT6P1	2.61791	0.0414064
ARL5A	2.61806	0.0228321
KDM6A	2.61918	0.0189239
OGFRL1	2.61926	0.0372907
BAG5	2.61937	0.0237188
HDAC2	2.62066	0.0109303
DAPL1	2.62101	0.040719
ZNF670	2.62155	0.0378875
GAN	2.62178	0.044244
ATXN7	2.62321	0.0233287
XRCC4	2.62375	0.0381888
TM4SF1	2.62405	0.0212279
ATAD1	2.62474	0.0197376
PCDHAC2	2.62565	0.036447
DDX50	2.62646	0.0264505
NIFK	2.62916	0.0254279
RPGRIP1L	2.62967	0.0390665
ZNF445	2.63047	0.0166315
SNORA105A	2.63054	0.0295621
TMEM260	2.63096	0.0301408
SPATA13	2.63202	0.0232611
DIAPH2	2.63212	0.027911
CENPF	2.63228	0.0159976
RBM34	2.63282	0.0376747
RHOQ	2.63292	0.0166129
ZBTB34	2.63381	0.0254324
RAB3GAP1	2.63385	0.0183786
ADAM1A	2.63475	0.0221422
PSMD1	2.63614	0.0142646
SOCS6	2.63748	0.0253335
DNAJC27	2.63767	0.0413445
RIC1	2.63779	0.0338249
FRMD3	2.63818	0.0378039
EIF1AX	2.6385	0.0127556
DPPA4	2.63862	0.0349723
ADGRF2	2.63889	0.0254197
LRRC37A	2.63896	0.0270626
CD164	2.64037	0.00955015
JAK1	2.6404	0.0260005
SGO1	2.64056	0.0406819
PRSS35	2.6409	0.0198808
DNAH14	2.64183	0.0403239
SOX5	2.64208	0.0447104
NPIPB8	2.64245	0.0254234
WDR5B	2.64355	0.0220296
USP6	2.64395	0.025635
CCDC59	2.64415	0.0369705
EIF3A	2.64479	0.00631394
NSUN6	2.64505	0.0357666
PARD6B	2.64639	0.0371306
BMPR1A	2.6471	0.0169153
TRPC6	2.6475	0.0426881
EIF5A2	2.64793	0.0374711
PLCL2	2.64808	0.0366182
HBP1	2.65147	0.016898
TMEFF1	2.65247	0.0125767
WHAMMP3	2.6555	0.0422972
LNX2	2.65571	0.0351752
HERC4	2.65598	0.0221901
ANKS1B	2.65846	0.0340943
CERS6	2.65893	0.0175438
SETD6	2.66047	0.0345794
VPS36	2.6614	0.0198621
PIGF	2.66162	0.0158079
ZNF850	2.66233	0.031089
ARHGEF6	2.66339	0.026229
G3BP2	2.66399	0.00727856
PSIP1	2.66487	0.010769
SGCB	2.66679	0.0225207
DMXL1	2.66696	0.0196152
ANOS1	2.66747	0.00748861
LRBA	2.66824	0.0147112
STX7	2.66852	0.0169001
CHMP1B2P	2.67032	0.0463193
EBAG9	2.67302	0.0356118
CDKL1	2.67378	0.0230214
ZNF829	2.67391	0.0236916
SNORD44	2.67543	0.0292124
ZNF555	2.67656	0.0352929
PLD1	2.67765	0.0242432
NT5C3A	2.67768	0.037808
RAB18	2.67816	0.0176185
SPRTN	2.67828	0.0375891
CROCCP3	2.67943	0.0326498
COLEC12	2.67947	0.0302226
ZNF248	2.68301	0.0338512
HERC2P2	2.68363	0.0238206
NAP1L3	2.68445	0.0314874
RTF1	2.68462	0.0121273
PRPF18	2.68559	0.0368077
TCEAL9	2.68617	0.0276961
SSFA2	2.68649	0.0272511
ZNF236	2.68674	0.0314412
MAP3K4	2.68955	0.0131826
IRAK4	2.69142	0.0208769
MCF2L2	2.69195	0.0342146
ZNF529	2.69432	0.0232873
MTPAP	2.69505	0.0230729
SULT1C2	2.6952	0.0322047
MACO1	2.69531	0.0311401
ZNF223	2.69537	0.026848
GPALPP1	2.69619	0.0339177
METTL8	2.69641	0.0283436
NUP50	2.69783	0.0130612
MCEE	2.69857	0.0315059
LRRC37A2	2.69864	0.0286211
BRIX1	2.69936	0.0242815
STK32A	2.69959	0.0309854
GRPEL2	2.70409	0.0156956
FCF1P2	2.70501	0.0222876
ARHGEF26	2.70605	0.0275083
KIF4A	2.70637	0.0287608
ANKRD12	2.7066	0.0323839
C1QL3	2.70758	0.0226135
PAPPA-AS1	2.70801	0.0132368
ENKUR	2.70873	0.0346724
EIF5	2.71025	0.00923957
VTA1	2.71229	0.0197726
LIMS1	2.71245	0.0157894
RAD51AP2	2.71378	0.029444
RYR2	2.71542	0.0342003
DUBR	2.71577	0.0239392
LMLN	2.71603	0.0276776
AP4E1	2.71869	0.0157066
ZCCHC7	2.72006	0.0227456
SDCBP	2.72044	0.0150162
IRAK3	2.72097	0.0151913
ZNF45	2.72113	0.0311911
NBAS	2.72264	0.0164817
CNTLN	2.7233	0.0314381
SLC25A24	2.72409	0.0159932
DEPDC4	2.72455	0.0230247
DDX20	2.72598	0.0191844
KLF6	2.72875	0.0125648
LYPLA1	2.72973	0.00917733
HSD17B7P2	2.73035	0.0309081
BNIP2	2.73042	0.0180493
THUMPD3	2.73086	0.0184545
AKAP2	2.73096	0.00698969
LINS1	2.7319	0.031633
PPP4R3B	2.73247	0.0179654
SHOC2	2.73283	0.0198303
LMO7	2.73343	0.0220097
RNF20	2.73403	0.0177065
TARS	2.73419	0.00757677
PUS7	2.73425	0.0149685
MAK16	2.73503	0.0186147
RWDD4	2.73566	0.0315468
EFL1P1	2.73649	0.0249288
ZNF701	2.73683	0.0249143
KIF4B	2.73761	0.019633
NMI	2.73792	0.0250519
SMAD5	2.73869	0.0143266
ALKAL2	2.73889	0.0402093
IARS	2.74116	0.00516869
KBTBD6	2.74178	0.0272836
CPA4	2.74228	0.0201816
SPPL2A	2.74373	0.0340531
ZNF273	2.7438	0.0338064
WDSUB1	2.74444	0.0210837
EFL1	2.74615	0.0238594
THBS1	2.7464	0.0167485
LHCGR	2.74698	0.0282505
MCC	2.74721	0.0141485
TWSG1	2.74977	0.0139913
UHRF2	2.7499	0.0176917
ZNF569	2.74991	0.0277849
ZC3H14	2.75009	0.0121133
TSNAX	2.7503	0.0188568
EYS	2.75104	0.0266995
DSCAS	2.75188	0.0269116
GNAI1	2.7537	0.0282857
ANKRD36BP2	2.75437	0.0317118
NSRP1	2.75531	0.0312827
GNAQ	2.75619	0.0136936
GMCL1	2.75747	0.0210399
PPM1L	2.75769	0.0326291
PDE5A	2.75788	0.0296984
NME9	2.75804	0.0274246
ZNF470	2.75805	0.0315333
ZBTB26	2.7587	0.0292458
STX17	2.75957	0.0184603
STK4	2.75971	0.0131279
ATP6V1A	2.76031	0.00940797
NBPF20	2.76073	0.02659
TUBGCP5	2.76121	0.0208105
PPP2R3C	2.76262	0.0303201
IGF2	2.76299	0.0225495
RNF138P1	2.76376	0.0276586
TRPS1	2.76386	0.0218032
TP53BP1	2.76475	0.0120225
L1TD1	2.76626	0.0191429
SIKE1	2.76666	0.0159687
CCDC77	2.767	0.0280473
ABCB10	2.76994	0.0293531
PHKB	2.77018	0.012009
DANT2	2.77043	0.0211133
ACTR6	2.77162	0.0302673
HSDL2	2.77383	0.0230162
HSP90AB4P	2.77425	0.0200254
PDP1	2.7743	0.0211257
BMS1P4	2.77638	0.0305153
COL21A1	2.77677	0.0194819
MASTL	2.77782	0.0233962
GNL3	2.77894	0.00992317
ZNF396	2.78368	0.0213655
ZMYM1	2.78395	0.0246464
DIP2B	2.78464	0.0106334
FILIP1L	2.78579	0.0197096
FMO1	2.78731	0.0191412
INO80D	2.78783	0.0195961
SLC35F5	2.78964	0.0176312
TMEM135	2.7907	0.0214787
NKAPD1	2.79458	0.0183659
PHF10	2.79609	0.0115329
PYGO1	2.7965	0.0258591
MICU2	2.79702	0.0144466
RALGAPB	2.79939	0.00909729
METTL4	2.79973	0.0294697
NBPF10	2.8027	0.0289128
CDK14	2.80514	0.0142486
MRPL42	2.80525	0.0105953
SUPT20H	2.80562	0.0181265
NLRC4	2.80588	0.027436
CNOT6	2.80779	0.013047
SYCP1	2.80817	0.0188438
FAM129A	2.80849	0.0143574
LPAL2	2.80877	0.0196285
IKZF5	2.80882	0.0240507
NOL10	2.80986	0.0190709
ADNP	2.81079	0.00733049
SCG3	2.81129	0.0187986
ZNF311	2.81146	0.0435624
ANXA3	2.81182	0.0278312
DNAJC6	2.81256	0.0261626
OGT	2.81537	0.00596302
SORBS2	2.81546	0.013549
GOLGA6L10	2.81648	0.0175326
LMO7-AS1	2.81677	0.0165849
COG3	2.81851	0.0184673
LANCL1	2.81867	0.0126804
ARL15	2.81875	0.0253888
DDHD1	2.82007	0.0187237
ELOVL7	2.82041	0.0168278
NAT1	2.82076	0.0176107
PROZ	2.82096	0.0380776
GUCY1A2	2.82097	0.0216121
OSGIN2	2.82119	0.0220462
MTRF1	2.82162	0.0269632
RRP15	2.82237	0.02072
DPP4	2.82453	0.0170742
ANKRD49	2.82456	0.02311
TYW5	2.82457	0.0247653
NEAT1	2.82486	0.0049603
CSRNP3	2.82531	0.0205364
RABGAP1	2.82718	0.0101882
GKAP1	2.82795	0.0269752
ADGB	2.82828	0.0245722
PTPN2	2.82847	0.0181541
COMMD10	2.83061	0.0230085
NAA50	2.8311	0.00573306
HEATR9	2.83112	0.0279174
LPAR4	2.83157	0.0170042
GSKIP	2.83163	0.0216818
ANP32E	2.83197	0.0098532
SPATA5	2.83209	0.0265504
TMOD2	2.83262	0.0156076
DLC1	2.83366	0.0193298
ZNF883	2.83463	0.0194086
PNRC2	2.83524	0.010252
PHLPP2	2.83638	0.0179421
MTMR10	2.83653	0.0217203
ILDR2	2.83735	0.0201855
ZNF285	2.83824	0.021276
ZNF630	2.83995	0.0272477
ZNF506	2.84039	0.0191462
PPP1R21	2.84043	0.0210181
BMS1P18	2.84596	0.0184994
ABHD12B	2.84715	0.0224187
ZMAT3	2.84724	0.0124936
CRISPLD1	2.84752	0.0238303
BTBD1	2.84806	0.0100869
BMPR1B	2.84825	0.0231396
SNORD79	2.84906	0.0152526
GPR155	2.84931	0.0145776
APLF	2.84933	0.0177315
EXOC6B	2.85047	0.0113017
NAMPT	2.85059	0.00953676
DLD	2.85345	0.00863545
ESCO1	2.85615	0.0221197
AKAP13	2.85618	0.00805911
ACER3	2.85656	0.0162263
MOSPD1	2.8569	0.0223823
ZFP69	2.85704	0.0181239
HMCN1	2.85722	0.0236748
CPB2	2.85798	0.0347457
TBC1D4	2.85866	0.016756
GFPT1	2.85907	0.00653422
LRRC17	2.86011	0.0181427
NUP155	2.86046	0.0140267
ZNF616	2.86263	0.0240618
KIF5C	2.86318	0.0100099
ATF7IP2	2.86388	0.0224161
SNORD116-6	2.86405	0.0413414
ZDHHC20	2.86415	0.00770173
TET1	2.86552	0.00632769
CSDE1	2.86831	0.00317259
RIC8B	2.86855	0.0172
HBS1L	2.87139	0.0126072
WDR7	2.87367	0.0177024
ZNF708	2.87436	0.0243203
ZNF222	2.87675	0.0156244
TDG	2.87829	0.0140112
THNSL1	2.87925	0.0260929
LXN	2.8794	0.0194446
USP28	2.87942	0.00805863
AGPS	2.87947	0.0102626
ASXL2	2.88029	0.0092787
PPP2R5E	2.88111	0.0136794
TMEM267	2.88302	0.0223369
TBC1D8B	2.8835	0.0151531
PAPOLB	2.88469	0.0232187
ZBTB8A	2.88548	0.0206449
NUP133	2.8863	0.00841117
EPB41L2	2.88831	0.00549665
TARBP1	2.88986	0.00927534
KBTBD2	2.8943	0.00864113
ZNF415	2.8946	0.0197358
SLF2	2.89476	0.0249279
DGKH	2.89481	0.0153737
ZNF17	2.89562	0.0207612
FNBP4	2.8957	0.00759683
ELOVL2	2.89626	0.013352
CAVIN4	2.89799	0.0197536
PEG10	2.89942	0.00356203
SUB1	2.90075	0.0133094
ZNF461	2.90242	0.0204705
TTF1	2.90268	0.0239845
LY75-CD302	2.90562	0.0142956
INTS7	2.90607	0.0163015
ZEB1	2.90815	0.0209753
DMC1	2.91046	0.01096
RSRC1	2.91148	0.0252559
WDR72	2.91171	0.0147461
ZNF776	2.9127	0.019876
METAP2	2.91316	0.00673489
NUP58	2.91362	0.00715887
GOLGA6L5P	2.91497	0.0172822
HIPK1	2.91557	0.0153134
MCM10	2.91597	0.0216739
NLGN4X	2.91612	0.00586657
GOLGA4	2.91646	0.00391109
CCDC47	2.9167	0.00533222
FAM206A	2.91697	0.0227653
MFAP3L	2.91722	0.0184551
CNST	2.91727	0.024857
DENND2C	2.91747	0.0133467
ZNF501	2.91784	0.0198768
NEXN	2.91873	0.0183374
ZNF140	2.92018	0.0178083
BMS1	2.92076	0.00890058
ABCD3	2.92095	0.0148603
PCAT14	2.92209	0.00987265
TLR3	2.92252	0.0175299
NCK1	2.92279	0.0132428
IPO5	2.92316	0.00297079
ANKRD1	2.92322	0.00688283
ERCC6	2.92374	0.0235818
SNORA81	2.92817	0.0180545
RNF13	2.93005	0.0219123
STT3B	2.93009	0.00412643
INTS6	2.93169	0.0164084
RIOK1	2.93176	0.0157444
CASP3	2.9319	0.0131588
ZFP62	2.93291	0.0204953
GJA9	2.93648	0.0184142
EPS15	2.93697	0.00904767
PLXNC1	2.93794	0.0178097
FMO4	2.9388	0.0141515
MYH10	2.93933	0.003484
SGMS2	2.94144	0.0121155
ZNF519	2.94185	0.0165176
ANKRD36	2.94264	0.0228373
FAM184B	2.94376	0.0180572
KCTD3	2.94446	0.00880605
MMS22L	2.94693	0.0202479
KHDC1	2.94735	0.0035029
ATE1	2.94932	0.014462
SH3D19	2.94979	0.00762502
LRRC37A4P	2.95064	0.0179197
ZNF562	2.9507	0.0186364
STXBP5	2.95142	0.0212295
ZNF227	2.95172	0.0201143
SLC35B3	2.95185	0.0200718
TMED7	2.9552	0.00569804
KPNB1	2.9554	0.00241718
PITPNB	2.95653	0.00649226
ZNF331	2.95805	0.018977
RSL24D1	2.95917	0.00676377
CDC73	2.96431	0.0107802
PGGT1B	2.96514	0.0202221
SETD7	2.96538	0.00821777
LPL	2.96648	0.0341748
GSTCD	2.96662	0.0162869
TCEA1	2.9673	0.00389325
USP32P1	2.96767	0.0201035
AFDN	2.96781	0.00404503
AMMECR1	2.97005	0.0181067
MLLT3	2.97252	0.0197499
ZNF462	2.97305	0.00865065
LCLAT1	2.97393	0.0173375
IFIT1	2.97394	0.0153294
TNKS2	2.97441	0.00413876
ZNF280B	2.9749	0.0193154
MFAP5	2.97495	0.0317021
NEBL	2.97647	0.00653253
LUCAT1	2.977	0.0370629
PIH1D2	2.97945	0.0128856
TRAPPC6B	2.98266	0.017822
UGP2	2.98307	0.00948066
ERO1B	2.98337	0.011645
BIVM	2.98338	0.0191837
CXADRP2	2.98616	0.0142533
ZNF493	2.98635	0.0182414
SNORA26	2.9864	0.0275444
RSBN1L	2.98684	0.0186584
SNORA105B	2.98752	0.00943418
FAM3C	2.98799	0.00824734
DNAJC21	2.98805	0.00901874
MAP3K7	2.98843	0.0072702
ADGRL3	2.98918	0.0171849
ITPR1	2.98947	0.0201628
WDR11	2.98992	0.00968288
ZNF75A	2.98997	0.018679
ASAP1	2.99062	0.00670139
B3GAT2	2.99126	0.0134827
TIGD7	2.99162	0.0186998
CYLD	2.99202	0.0202114
ZNF214	2.99248	0.0122245
PDZK1	2.99302	0.0126816
RHOBTB3	2.99376	0.0172235
ATG5	2.9938	0.013681
USP48	2.99452	0.0151835
MALT1	2.99484	0.00927026
ZNF234	2.99504	0.0165258
STK17B	2.99551	0.0197296
BMS1P2	2.99779	0.0165104
ZMYND8	2.9998	0.0213553
SCAF8	3.00004	0.00561588
FRG1CP	3.00016	0.0130926
CEP57L1	3.00145	0.013636
NSFP1	3.00262	0.0182364
KMT5B	3.00593	0.00823989
TACC1	3.00786	0.0134114
DYRK1A	3.00806	0.00544621
MSH6	3.00976	0.00419498
AASDHPPT	3.00999	0.0120478
LYRM2	3.01216	0.0147393
TRMT9B	3.01273	0.0172846
GOLGA6L9	3.01311	0.0161343
LNPEP	3.01419	0.0185193
PIAS1	3.01456	0.00954534
S100A6	3.01657	0.00973154
STK33	3.01878	0.0183522
RBM43	3.01937	0.0139398
SNORA86	3.02185	0.0189178
ELF2	3.02347	0.0150615
ZNF730	3.02412	0.0106169
PGM5P2	3.02547	0.0156837
LGALS8	3.02562	0.0124235
MBD4	3.02661	0.0165966
DHX40	3.02674	0.00887247
LUM	3.02856	0.0320233
FRMD7	3.02904	0.0260808
PRPF38B	3.0304	0.0069455
SACS	3.0321	0.00539138
KIN	3.03236	0.01859
IFIT3	3.03335	0.013877
EQTN	3.03343	0.0418644
AASS	3.03357	0.00618571
ZNF766	3.03424	0.0184606
TNRC6B	3.03555	0.0077446
PPP4R3A	3.03709	0.00553781
CD109	3.03733	0.0164718
STRBP	3.03734	0.00623684
SRPK1	3.03818	0.00409491
ZNF426	3.03983	0.0113964
CARF	3.04084	0.0149623
TMEM30A	3.04103	0.00405147
NORAD	3.0411	0.00272213
PPP3CA	3.0415	0.013938
CCNJ	3.0415	0.00976808
RNF180	3.04185	0.0179619
GAPVD1	3.0423	0.00773961
MTMR2	3.0426	0.00626039
IWS1	3.04289	0.00701926
PDE3B	3.04293	0.0125846
CPNE3	3.04399	0.00655219
ZNF383	3.04466	0.0140355
DTWD1	3.04527	0.0169693
ZNF608	3.04649	0.00466369
CLCN5	3.0466	0.00941536
KDR	3.04692	0.00781323
BBS12	3.04724	0.0107087
EIF4G3	3.04741	0.00555466
GK	3.04804	0.0120565
ENAH	3.04816	0.00305907
ARR3	3.0489	0.0162935
CCNC	3.04968	0.00802744
CNOT1	3.05033	0.00251256
LCORL	3.05134	0.0198021
TMEM126B	3.05208	0.0115787
STON1	3.05245	0.0149933
EBLN3P	3.05418	0.00719644
RB1	3.05456	0.00654158
ZNHIT6	3.05457	0.0118723
SPAST	3.05508	0.0136889
CTTNBP2NL	3.0557	0.00838523
GGNBP2	3.05592	0.0133959
IQCB1	3.05594	0.0114806
PPP2R3A	3.05819	0.0154363
TMEM167A	3.05968	0.0047092
TP53INP1	3.06166	0.00840789
ELK3	3.06167	0.0116819
PICALM	3.06214	0.00370717
CNOT6L	3.06273	0.0174545
CHIC1	3.06313	0.0160436
LRCH2	3.06321	0.0155804
TRNT1	3.06356	0.015881
IL1A	3.06495	0.0174753
CXCL2	3.06653	0.0119911
ECHDC2	3.06654	0.0155493
ZBTB43	3.06699	0.0132302
RABL3	3.0699	0.0168038
LRRC8B	3.07024	0.0160639
MPP6	3.07028	0.00846521
GCFC2	3.07035	0.0134172
PLAC8L1	3.07057	0.0123405
SRP54	3.07075	0.00771843
USP50	3.0708	0.0143614
TMED5	3.07139	0.00833412
PGM3	3.07224	0.00903989
ZFP90	3.07247	0.0120055
GABBR2	3.07381	0.0163878
ARMT1	3.07456	0.00793996
ZNF391	3.07715	0.011759
PGM5	3.07758	0.0109612
ACBD3	3.07814	0.00794672
LIMS4	3.07882	0.0495976
TEC	3.07901	0.0147983
TAPT1	3.07905	0.0183599
FBXO48	3.0796	0.0151065
MSL2	3.07987	0.00678195
ZNF192P1	3.08026	0.00901906
ZNF684	3.0803	0.0126691
CTDSPL2	3.08105	0.00768434
CASC4	3.08246	0.0102987
PDZD8	3.08299	0.0116495
IMMP1L	3.08363	0.0156327
ARID5B	3.08433	0.00978083
EXOSC9	3.08462	0.00991319
ROBO1	3.08565	0.0060418
SC5D	3.08755	0.0025249
ZNF860	3.08759	0.0112949
AP1S2	3.08763	0.00439553
ARHGAP11B	3.08814	0.0126603
ATXN3	3.08951	0.0137036
TDRD3	3.0908	0.0178441
EXO1	3.09321	0.0150084
KIFAP3	3.09339	0.0131279
SNORD73A	3.09764	0.0145648
ZNF597	3.09785	0.0144141
MAP2K4P1	3.09939	0.0168111
CLIC4	3.09967	0.00196785
RAPGEF5	3.10044	0.0173859
GPSM2	3.10159	0.0154271
ZPBP	3.10253	0.0177339
TAF9B	3.10335	0.0148039
CDH9	3.10635	0.0129996
MED1	3.10745	0.00387517
MBNL3	3.10913	0.0128346
CATSPER2	3.11218	0.010401
FAM69A	3.11306	0.0154492
EIF2S2	3.11312	0.00496392
SERINC1	3.11383	0.00449404
PPTC7	3.11418	0.0111692
COPS4	3.11431	0.0113574
KLHL15	3.11746	0.00971008
PRR14L	3.11758	0.00643087
ARL14EP	3.11795	0.0149449
YY2	3.11836	0.0145252
PROM1	3.11937	0.0144533
LGI1	3.11963	0.00870675
RNF169	3.11967	0.00736573
BCAT1	3.11983	0.00173225
RP2	3.12254	0.0149749
SNTB1	3.12268	0.0145088
FBXO5	3.12278	0.0148363
ZNF518B	3.12403	0.0110621
MET	3.12407	0.0136806
LGR4	3.12469	0.00256421
ZNF674	3.1249	0.0145539
ZNF143	3.12496	0.0127402
LEO1	3.12519	0.0129897
ARMC1	3.12577	0.00844888
TAF1B	3.12611	0.0108339
EIF3J	3.12634	0.0069241
AP1AR	3.12719	0.0133223
LARS	3.12721	0.00203844
PAG1	3.12839	0.0139894
HSPA13	3.12905	0.00784101
KCNRG	3.12981	0.00796781
HACD2	3.13108	0.0158425
API5	3.13171	0.00354778
BMI1	3.13196	0.00947933
ZMPSTE24	3.13253	0.00890219
ANO6	3.13266	0.00273221
FEM1B	3.13462	0.00410678
KRCC1	3.13734	0.0141393
PGBD4	3.13785	0.00961677
FAM208A	3.1386	0.00857562
RNF138	3.1411	0.0056738
MOB4	3.14129	0.0101923
ZNF765	3.14207	0.0114231
CYB5R4	3.14238	0.0125486
LRP12	3.14333	0.0121309
MEF2C	3.14388	0.0146246
ORC2	3.14479	0.00656509
HHIP	3.1453	0.0379371
CDK5RAP2	3.14748	0.00433965
SCOC	3.14993	0.00821635
TMEM161B	3.14999	0.0137586
WASL	3.15043	0.00393948
HMGCR	3.15108	0.00334132
KATNBL1P6	3.15127	0.0128828
WASHC2A	3.15155	0.00409717
SPG11	3.15163	0.0066854
GK5	3.15288	0.0134677
ZNF570	3.15418	0.0103852
DHX57	3.15494	0.00882679
RNMT	3.15664	0.00527819
UBE2V2	3.15672	0.00829981
VEZF1	3.15717	0.0039097
ACBD5	3.15738	0.0104009
WASHC2C	3.15792	0.00449038
SNX14	3.15816	0.00744655
CEP95	3.16586	0.00704829
RAB9B	3.16601	0.0118367
ERCC4	3.16916	0.0140881
FRA10AC1	3.16919	0.0144099
TRMT5	3.1704	0.0101169
DYNC1LI2	3.17051	0.00386369
SAMD8	3.17086	0.0053887
FBN1	3.172	0.0071809
ZNF217	3.17486	0.00550886
MTRF1L	3.17547	0.0143275
SCAPER	3.17549	0.0152068
ALCAM	3.17661	0.012862
ITGA6	3.17898	0.00164656
ZC3H8	3.18142	0.0132398
HOOK3	3.1837	0.00591344
ITGB8	3.18434	0.00834387
ELF1	3.18446	0.0111915
KLHL23	3.18451	0.00561924
PLCH1	3.18667	0.0146351
ABRAXAS2	3.18696	0.0135068
CALM2	3.18866	0.00170222
WDR48	3.1906	0.00450351
RBM11	3.19142	0.00707624
FASTKD3	3.19155	0.0118648
BRCA1	3.19458	0.0139246
AQP7P3	3.19459	0.0181011
AQR	3.19471	0.00498041
SETD9	3.197	0.00745818
JMY	3.19833	0.00490069
SPATA7	3.19842	0.0102555
EPC2	3.19947	0.00932122
SKAP2	3.20201	0.0112628
UBL3	3.20223	0.00712208
MSH4	3.20304	0.00765063
UBE4A	3.20477	0.00558266
CDC40	3.20492	0.0102565
DGKE	3.20661	0.0138358
TRMT1L	3.20677	0.0125301
ITIH3	3.20917	0.0452765
FRY	3.20953	0.0124378
BORA	3.21083	0.0132774
UTP15	3.21436	0.0111984
STAU2	3.216	0.0076615
DPYD	3.21632	0.00819519
OPN1SW	3.21692	0.00542408
UTP23	3.21915	0.0127854
CBX3	3.22101	0.00369832
NECAB1	3.22203	0.0113979
CXADR	3.22375	0.00548096
SNORA104	3.22379	0.0133791
WAC	3.22449	0.0021616
BIRC6	3.22479	0.00333507
XCL2	3.22613	0.044694
MYOF	3.2265	0.00453177
TOP1P1	3.2267	0.00841689
AIDA	3.227	0.00848446
SLC5A3	3.22768	0.0026178
ZCCHC10	3.22799	0.0121645
DNAJC24	3.23019	0.0110872
PPP6R3	3.23079	0.00265808
RINT1	3.23224	0.0116938
PBK	3.23266	0.00860857
MARF1	3.23593	0.0108657
FPGT	3.23602	0.0118462
ZNF24	3.23646	0.0130961
CWC27	3.23969	0.0106353
CROT	3.23979	0.00843756
ANKRD28	3.24024	0.0060778
TBCK	3.24187	0.0116116
LRRC6	3.24327	0.00783758
TSPAN2	3.24333	0.00817581
HESX1	3.24371	0.0118868
LRRC63	3.24401	0.00850547
ROCK1P1	3.24468	0.00957716
ZNF667	3.24733	0.0103702
MGAT4A	3.24762	0.00769622
SPTY2D1	3.24824	0.0077095
ASAH2B	3.24876	0.0104566
REV1	3.25264	0.00655059
FHL1	3.25558	0.0095173
FGFR1OP	3.25695	0.00466578
FGFR1OP2	3.25821	0.00851674
MASP2	3.25909	0.00853433
TFAM	3.25958	0.00398908
ZFP82	3.25971	0.0131301
RBM7	3.25978	0.0059704
CCNL1	3.25997	0.00352237
NUP153	3.26011	0.002668
CCDC93	3.26069	0.00638439
BMT2	3.26119	0.0118656
ZNF382	3.26123	0.00942522
HIBCH	3.26315	0.0119454
ALDH1L2	3.26365	0.00695994
SMIM5	3.26604	0.0458632
PCNX4	3.26743	0.00385552
VPS13D	3.2678	0.00740093
AP5M1	3.26809	0.00953097
MTERF2	3.26867	0.0102919
CLDN18	3.26875	0.00627448
CCT6B	3.2691	0.00983702
DCAF17	3.26979	0.00568881
DOCK9	3.27061	0.00659381
ARFIP1	3.27079	0.00786863
FRMD4B	3.27258	0.01014
VPS35	3.27353	0.00284753
OIT3	3.27469	0.00273691
MFAP3	3.27609	0.00563808
ZNF564	3.27695	0.0126426
PSMD12	3.27696	0.00781532
YME1L1	3.27697	0.00236228
KLHL24	3.27878	0.00485214
ANKAR	3.28	0.007269
TRIM37	3.28008	0.00347792
SLC36A4	3.28063	0.0105685
EXOC8	3.28175	0.0112443
VRK2	3.28204	0.00852388
RYBP	3.28222	0.00215077
NXT2	3.28227	0.00905545
PIK3R4	3.2839	0.00692447
WDFY1	3.28651	0.0028287
ZNF613	3.28822	0.00840155
SWAP70	3.29013	0.00316679
IFT81	3.29053	0.0111444
SNORD87	3.29101	0.0124431
[truncated: 1,576 more rows]

## Sheet: PA1_genelist_reverted_to_normal
PA1_upregulated	PA1_Downregulated
ZBED6	FOSB
SNORD5	EGR1
APELA	FOS
LRRC70	TLX3
NRIP1	HES5
KAT6A	MADCAM1
KLRA1P	TMEM240
FAM214A	LRRC14B
FSIP2	HOXC6
RANBP6	CRIPAK
LTN1	LRRC73
PUS7L	UTF1
PIK3CA	HSPB6
CCDC39	TMEM145
FAM46A	PSAPL1
CHML	DEFB124
TTK	FAM163B
CEP170	CLASRP
USP53	SASH3
POSTN	TUBB4A
ZNF654	PRR36
FAM133CP	SNCB
BIRC3	MMP10
SNORD143	ZNF575
ZNF443	NELFA
BTAF1	SOX1-OT
KBTBD8	SEMA6B
XIST	SFN
KITLG	MAPK7
SPARCL1	POLR2A
ARHGAP29	EXOC3L2
GLMN	NUDT18
VPS13A	GPR27
ZFP30	RBPMS
SRFBP1	WSCD2
KIF18A	IRX3
DCLRE1A	PHETA1
MOSPD2	UTS2R
SEMA3C	CDK5R2
TMF1	KLF4
ZBED8	BATF2
NPTN-IT1	CD22
CCDC14	RTN4RL2
TC2N	AVP
THAP5	DRD4
VN1R1	GCSAML
PIK3C2A	RCOR2
ZNF888	MUC2
CYP4F30P	RNA28SN5
WASHC4	MAP1S
MIER3	ELK2AP
RIF1	POTEF
CTAGE10P	ERF
MIS18BP1	POTEM
AKAP11	JUNB
ZNF449	RNA45SN5
ZNF260	SYK
ECT2	IER2
39142	PRSS41
CCDC160	TCEA2
SECISBP2L	OLFM3
CHD1	GRIN1
LIFR	EEF1A2
UBA6	ATP4A
CLK4	SSC5D
ZNF624	PID1
OSBPL8	GGN
IFT80	SRMS
PRPF39	SF3A2
AHCTF1P1	DBX1
FAR1	PRB3
TTC37	PCAT6
GLYATL3	NKX6-1
ZNF615	FZD8
SMCHD1	HOXC4
ZNF439	SFRP2
FAM171B	C1QL1
ANKRD50	VENTXP7
MAP9	EGR4
ZDBF2	PRTN3
RB1CC1	FNDC10
NKTR	ADRA2C
ZNF300	PRSS33
KTN1	TGFB1
MYSM1	SLC2A4RG
TWF1	BCKDHA
SNORA25	MUC1
ZNF25	GBX1
HIF1A	PRRT1
KIF14	LHX5
ZMAT1	CITED4
TSIX	SORBS3
ZSCAN23	GAL3ST1
THAP9	GDF1
ZNF441	NFIC
ZNF334	SH2B2
HOOK1	NRTN
ANGPT1	MAP3K10
GCNT4	SOD3
CHD9	SLC22A18AS
SLC25A27	VMO1
SMC3	FSTL3
NCAPG	RNF208
LIG4	PCOLCE2
REL	CHST13
PLCB4	FOXL2
CCNT2	LIMK1
ARG1	ASS1
DOPEY1	ALDOA
LYSMD3	CD7
RANBP2	CTXN1
CLDN20	TTC34
SSX2IP	ESPN
USPL1	ZNF865
LRRC19	RTL8B
POLK	CEND1
PGAP1	MIB2
ZNF117	CHST4
HIPK3	CBARP
ZFYVE16	FOXD3
RGPD8	RNA18SN5
TGM3	DLK2
OTUD6B	TCF7L1
PHIP	WNK2
ANLN	CCDC106
REST	ZFPM1
VPS13C	FKBP8
BCLAF1	MUC3A
ATP13A3	GDAP1L1
SHPRH	MLST8
PRPF4B	CBFA2T3
CCDC112	SOX12
SKIL	MAB21L1
CCDC82	TAF6
FAM91A1	CEBPA
DOCK11	PFKL
BACH1	POTEI
ZBTB33	B4GALT2
SF3B1	CAT
IQGAP1	ZNF358
DICER1	LIMS2
CCDC88A	EMC10
SMC4	PCSK1N
FBXO30	MMP17
SLF1	PRR7
TWISTNB	ZNF579
PPP1R12A	DTX1
CWC22	SRRM5
FAN1	SF3A1
ATP11C	TNFRSF8
HMMR	TBKBP1
ROCK1	SMIM32
ZNF518A	TSSK6
STX19	BRSK2
FAT4	ZNF414
FOXN2	AQP5
RICTOR	CNOT3
FAR2P1	SCAF1
ZNF711	DLX3
ZBTB6	PRSS8
FAM198B	FAM57B
ZBTB20	CLEC12A
ARID2	CCDC9
LCA5	HES3
SGO2	RNF183
THOC2	UBALD1
SREK1	DCAF4L1
ZDHHC17	VGF
COPS2	PAK4
ZFP37	PLD3
WDHD1	IFITM10
KNTC1	TMEM114
CEP170P1	ZBTB45
IBTK	LHPP
HECTD2	RPPH1
KIF20B	PITX1
CNTRL	MHENCR
RND3	SOX18
RASSF8	KCTD17
ZMYM2	C19orf24
SCYL2	CPLX1
ENPP4	ALDH3A1
CLOCK	GNG13
BRCA2	TEX36
DDIAS	POTEJ
PKN2	HOXD9
EXOC1	CCDC63
QSER1	ADORA1
HECTD1	CD248
USF3	CHST8
BDP1	MAP3K11
MAP3K2	ETV7
TTC21B	PLPPR3
AGTPBP1	ZNF213
DIS3	TTYH3
ZNF181	MSX2P1
SLC26A2	HCRT
SNORD2	ADGRB1
PCM1	ATP1A3
SCAF11	KMT5C
GEN1	FRS3
RBM27	OBSL1
LRRC40	KCNJ18
ZNF112	NYAP1
KIF5B	PRICKLE3
ZNF451	GMIP
SMC5	TMEM8A
PLAG1	LYPLA2P2
FSD1L	ANKRD13B
RAB11FIP2	CERCAM
CIP2A	SBK2
TAOK1	MAPK8IP1
SNORD58A	SKOR1
TRMT13	ZNF628
ZNF322	ARHGDIA
KRR1	AGAP3
RECQL	MELTF-AS1
G2E3	WNT1
GORAB	TMUB1
PJA2	FOXO6
FAM208B	LMO1
CCDC186	AVPR2
ACKR4	STARD6
FIGN	CDC42EP1
UTRN	GAS2L1
PPIP5K2	DLX2
FLRT3	TMEM88B
B3GNT5	NT5DC2
TBC1D23	TMEM132A
KLHL4	BCAM
FLJ37201	MFSD3
STAG2	BORCS6
BBX	HLA-J
CENPJ	37135
CCAR1	JUND
GPR141	SH3BP1
ADH6	SHARPIN
NRCAM	PZP
ICE1	CHERP
ATRX	NCOR2
ATP2B1	PTMS
CEP192	CXXC1
TMTC3	PEX14
PIK3R1	RBM38
DEPDC1	LRFN3
KPNA5	SOCS1
WRN	RNF126P1
ETAA1	TMEM82
TRIM23	ENHO
MAP1B	NRXN2
ZNF471	TUBB2A
ASCC3	SPHK2
ZKSCAN8	EXD3
FBXL3	TJP3
XRN1	HSF1
TTC14	RAD23A
ZNF292	ACD
SATL1	MGRN1
MAPK6	PLEKHN1
ADD3	ZNF787
FKTN	BCAR1
MPDZ	TIGD5
SNORD116-24	TNK2
RALGAPA1P1	CLPP
ARID4A	RUNDC3A
NOC3L	PRKCG
DNAJB14	SLC8A2
DNAJC13	QRFP
SMARCAD1	ARFGAP1
AHCTF1	MCF2L
CENPC	CHAC1
LIN28B	SARDH
LRRN3	ELN
NPAT	CYP2S1
MPHOSPH10	CDC42EP2
AFF4	FBXL16
SLCO1A2	PIK3R2
U2SURP	GATA3
ZNF225	MIER2
CASP8AP2	IGFBP2
ZNF233	SMIM22
DHX36	MVD
KCNH1	RBCK1
SNORD109A	EGR2
RGPD5	TYSND1
ZNF354B	39873
N4BP2	CACNG7
DDX60	SIX5
RLF	FAM19A5
CAMSAP2	LRP5
ANKRD20A12P	RNF112
39326	SDF4
NBN	TRABD2B
SLC4A7	FN3K
NOL8	MEIS3
MFN1	BICRA
PTPRZ1	SLC25A6
ZDHHC21	SUSD2
SHTN1	NPRL3
SREK1IP1	SLC9A3R2
TOP2A	ACR
ZNF14	FAM110A
CEP97	DRAXIN
CFAP97	TUBB2B
HAUS3	RPP25
PRKD3	CNPPD1
TAX1BP1	GPR137
EXOC5	40057
SMC6	GALR3
GCSAM	FAM89B
ZNF502	TOLLIP-AS1
RAI14	IL17REL
AKAP5	ALKBH4
CLTC	KCNG1
PHF3	EPHB3
TNPO1	CILP2
IQGAP2	SELPLG
ZNF146	FIBCD1
CRYGS	RASD1
BCLAF3	DEGS2
IPO7	ST6GALNAC4
SASS6	FOXD1
DEFB131B	BTBD2
ZZZ3	ZNF653
GPBP1	PPP1R1A
UBE3A	TOX2
ZNF770	EPN1
ZNF420	EFNA2
RBAK	TBX6
USP8	CASKIN2
FAM13B	DHRS3
GCC2	NSD1
MTMR6	ATP6V0C
ATM	ZYX
ZNF799	SIX3
UFL1	RAB11B
PLK4	AKT1S1
ZNF571	FOSL1
LRRC39	USH1G
CCNE2	NDUFS7
TBK1	SMTNL2
NFAT5	FAM171A2
TTLL7	PFKP
FREM2	GYS1
RNF19A	DES
ZNF84	ARMC5
PWAR5	GPX1
TRAPPC8	FAM71D
COPG2IT1	PLEKHH3
STRN	FAM155B
MYNN	SCAP
ZNF660	ZNF428
PHF6	NAT6
ZNF345	ACE
COPB1	MBD3
SP4	SPNS1
GLIPR1	CDIPT
ANKRD26	LPAR2
OPA1	EEF2
DENND4C	NOS3
ZUP1	FMNL1
LRRC58	HCN2
CEP350	CRTC1
MIB1	NRGN
DNAJC10	GRM2
ARID4B	CCR10
FMR1	KANTR
TCF12	MED16
ERI2	SAP25
ARRDC3	WFIKKN1
ARHGAP12	CD320
HLTF	DNAJC4
DYNC2H1	PITPNM1
FAM133B	RMRP
OFD1	PARD6A
SNORD45B	FAM189B
EDEM3	SAMD1
ATAD5	MYPOP
ZC2HC1A	MEF2B
KRIT1	HYAL3
CLIP1	ABCD1
COL11A1	ITGB4
NUF2	VASN
TUG1	PLPPR2
ITGAV	POM121L10P
NEDD1	CCDC97
ZNF638	MFSD12
TRPM7	RUVBL2
SNORD45A	MRPS2
TTC3P1	NME4
JRKL	RIN3
WDFY3	C19orf84
RAPGEF6	POLRMT
ZNF204P	FCHO1
KDM7A	NR2F6
DDX58	BCRP3
TCTE3	PLEKHF1
NR1D2	LY6E
TET2	SH3GL1
DHX29	MALINC1
PPARGC1A	ZNF775
ESF1	SHF
SLC40A1	FKBP10
ERCC6L	ELFN1
RGPD3	TESK1
ZNF572	RNF26
CLK1	ARAF
BOD1L1	PKN1
PRORSD1P	VRTN
DMXL2	ARHGDIB
NEDD4	SNORD34
ALKBH8	FAM181B
ZNF302	TMEM121
DLGAP5	GLTPD2
CEP57	CRIP2
CENPK	HYAL2
ANKIB1	CHPF
ZFC3H1	ADAT3
MGA	HSD17B8
ZNF780B	TRPV4
FNBP1L	CNTFR
CCDC121	MAP7D1
CALD1	POTEE
XPO4	SNORD46
LARP4	GET4
TOPBP1	GTPBP6
MAP4K3	ETV2
TMX3	RABAC1
WNK3	HNRNPUL1
MAP3K1	PLEKHA4
MANEA	FCGRT
KIF23	GUSBP5
VNN1	ATN1
RNPC3	OTUD5
DSC2	LRFN4
XPO1	RTL8C
CRYBG3	MTA1
PRTG	CCDC71L
NHS	GPR4
PAQR3	SHD
ATG2B	ZBTB7C
N4BP2L2	RTL8A
CYP3A5	PRR12
RUFY2	NCLN
MTBP	CRTC2
THUMPD1	GLIS2
BLZF1	B3GALT4
CTAGE4	ZNF467
DAAM1	ZNHIT2
RPGR	SCARF2
SLK	LOXL1
WDR36	GRIN2A
NMD3	DCAF15
TPP2	CLU
UBXN4	HGF
SMG1	CTBP1
USP1	MIDN
CLDN22	PPP1R37
ZNF709	SNAPC2
IGSF10	TBC1D17
FRS2	CHST12
CENPE	PAGR1
ZNF182	KLHL8
DENND4A	PCDH1
FAM161A	SIPA1
NAALAD2	TPRN
CEP152	EVI5L
CHORDC1	MEX3D
CTAGE1	GRAMD1A
MON2	LMTK3
PRKAA1	FOXH1
THOC1	AGRN
CTNNAL1	ITM2C
VPS54	NOC4L
UBR5	POLR2E
SPOPL	CEBPB
ZNF148	ZNF513
MAGI2-AS3	KATNB1
PSME4	BOP1
MTF2	MATK
SENP6	MAF1
SPRY4-IT1	HSD17B1
VCAN	LONP1
HAUS6	RTN4
DEK	CAPN1
EFR3A	TMEM259
NCOR1	PNPLA2
MNS1	SLC25A1
LRIF1	CKB
CDC27	FAM3A
DOCK7	PLK1
PDS5B	CSNK1E
ZSCAN12	CCNK
EPRS	ECSIT
METTL14	ZNF286A
TOP2B	VWA1
ZMYM6	WBP2
FANCM	IGFBP4
CYP4F62P	CYBC1
ZNF33A	LGALS3BP
WAPL	PLCD3
SDAD1	TUBG1
ZNF468	RASL10B
MYO6	DLX5
IFIT2	SUFU
USP32P2	PQLC1
UTP20	TTLL12
SMARCA1	MEN1
ZNF484	RFNG
APC	FBXW5
WBP4	RERE
PAXBP1	SPINDOC
ZNF136	EFNB1
CCP110	DVL1
STK38L	SLC43A2
MBNL2	IRF2BP1
USP9X	WFS1
RBM26	AP2A1
ATP11B	FBXO44
USP25	GRIN2D
RAD50	TRAPPC12
ZC3H15	TMEM11
CHUK	ALPL
YTHDC2	SMARCB1
MSANTD4	LTBP4
RBBP8	DISP3
MPHOSPH9	FHOD1
RRM2B	SLC39A3
KNL1	SH3GL1P1
ABCA1	CDK18
USP16	CBX4
SMC2	KLHL26
USO1	SH3GL1P2
TTPA	BARX1
RANBP3L	AEBP1
C18orf54	RPRM
ZNF507	ATP13A1
ACAP2	ADRM1
BRIP1	CCDC33
CPLANE1	PPP1R13L
MYCBP2	LDLRAD2
DDX21	GLIS1
CCDC150	SOX3
NIPBL	SPPL2B
LGSN	WDR13
SRSF11	GPN2
DEPDC7	DEAF1
INTU	ZNF296
SETX	DUS3L
USP45	ZSCAN10
ARHGAP11A	RNF157
MRE11	FBRSL1
LRPPRC	TBL3
APOOL	KLC2
ATAD2	WDR24
DNAJC2	CDC34
ARFGEF1	RPL8
ANKRD36BP1	ARHGAP33
PTPN13	TMEM250
ZNF594	GTPBP3
MUM1L1	MAP2K7
KLHL41	SEZ6L2
PLIN1	DLX6
PURPL	ID3
ANXA1	BRAT1
PRPF40A	CALM3
KPNA3	PHLDA1
NCKAP1	TRIM11
RNF219	FGFR4
ZBTB10	OGG1
UPF2	ZNF205
RDX	CLUH
SLC39A10	SIRT6
ZBTB38	PTGES2
GNA13	ACTG1P20
USP15	ZNF219
ARHGAP21	PML
SMARCA5	NCK2
DEFB107B	RARA
POLI	ARRB2
BIRC2	FAM234A
ZNF224	FBXL19
MCM8	BAIAP2L2
EIF5B	DLG4
PREX2	APCDD1
ITSN2	PCBP1
FAM35A	ACTG1P4
KDM5A	GTF2F1
SLMAP	FGFR1
CPEB4	STC2
BLM	MAPK3
CCDC152	SGTA
SESN3	OGFR
PRKACB	SUPT5H
FRYL	FARSA
GPAM	MARK4
DCUN1D4	KIF26A
HELLS	DTX2
SRP72	EPOP
RAD51AP1	SLC7A8
STIL	TAF1C
ZBTB41	GBX2
PPP1R9A	SLC52A2
VIRMA	JUP
PRRC2C	MPST
PPIG	ZNF598
MAP4K5	UBXN6
PEX1	MCM7
CCR3	SHKBP1
SNAPC1	DOHH
MOB1B	IFITM3
SPDYA	TUBB3
TAB3	WNT6
PMCH	FAAP100
YES1	STARD3
HSPH1	CDT1
HEATR5B	SLC35C1
ZWILCH	CPTP
CAPS2	G6PD
CPD	RNF5P1
DIAPH3	REPIN1
SAMD9	PLOD1
LIN54	SLC1A5
ZNF614	PRMT1
ADAMTS6	HRAS
TIA1	EHMT2
KLHL9	ZFPL1
NRG4	SEMA4B
RAD18	SCRIB
BBS10	TUFM
TROVE2	MRPL43
KCNV2	CCDC85B
ZNF644	NLRX1
PPIL4	DMWD
RGPD4	CARM1
GALNT1	USF2
LMAN1	LSR
DDX46	PNPLA6
PTPN4	ITPK1
CCSAP	FBRS
LRRC37A8P	PTDSS2
LRRCC1	APBA3
ROCK2	ZNF777
CCNG1	CDC25B
PPP4R2	ABHD17A
ZFR	ST6GALNAC6
RFC1	SH2B1
TRIM33	ZNF444
KANSL1L	CIZ1
VPS50	NOC2LP2
ODR4	MOGS
SLC38A2	COL26A1
CAPRIN2	EDARADD
ZNF189	ZDHHC8
CAND1	IFITM2
CUL2	PC
NAA25	RBM42
POT1	IFRD2
TEAD1	FOXP4
TLR4	ZNF580
EPM2AIP1	CREB3L1
ARHGEF12	TMEM222
ZNF816	ATP13A2
ARHGAP5	SLC5A2
ADGRL2	GAA
WDR35	CA11
IDE	ORAI1
RBM25	SLC29A1
CCSER2	SEC1P
MTX3	SLC25A22
CENPU	BRSK1
STAM-AS1	NAT8L
TXNDC16	TMEM109
ACSL4	CORO7
UBR3	PQBP1
ARHGAP18	CAMTA2
SYCP2L	MCRIP1
NAA15	EGLN2
ZNF10	TWF2
USP24	ALDOC
ATF7IP	NOTCH1
CD160	RPUSD1
HSD17B13	CLPTM1
TBL1XR1	POLD2
PTAR1	POLD1
EDRF1	DUS1L
PLGLB1	CUTA
TOGARAM1	RNF187
STXBP3	ELOF1
MIER1	AGBL5
DLL1	SLC16A3
ZNF326	SYDE1
MINDY2	KIF24
PPAT	RPS6KA4
ZBTB1	RBPMS2
AKAP9	TRIR
THAP6	DBP
CHM	EPHA2
DZIP3	REXO1
GRAMD1C	MTFP1
PBRM1	PES1
FGL1	SPNS2
WDR75	TBC1D10B
SOCS4	TMEM161A
ERBIN	BCL9L
RAB8B	SSNA1
CCDC15
KIF3A
FAM135A
ORC3
ZNF281
CCPG1
STEAP2
CD2AP
USP34
AHR
PYROXD1
SNX13
PWAR1
SSB
ZC3H12C
BLOC1S6
C1GALT1
TOP1
SLC46A2
IL7
LACC1
RMI1
SLFN12
USP33
HSP90B1
DNTTIP2
ERGIC2
GXYLT1
MICU3
ASPM
KLHL28
NUFIP2
PKD2L2
TH2LCRR
ELMOD2
ZNF432
TPR
SLC35A3
TRIQK
GOLGB1
TRIP12
DST
SUCO
PTPRD
MPP5
ZNF267
MBNL1
TAF2
DCP2
OTUD4
CAPN7
PHF14
ANKRD18A
PAPLN
HDX
FAM76B
ZRANB2
TNRC6A
SPDL1
FRMD6
USP44
SP3
SPAG9
SNORD64
ZNF347
CTAGE7P
TXK
CDKL5
RFX7
SLC25A36
KLF5
ANGPTL7
PPWD1
NEK7
KCNT2
PAN3
P2RY12
RNF6
YTHDF3
RAPGEF2
BROX
CDC5L
GPATCH11
CD36
EIF3E
ZNF845
ZC3H13
UACA
SOS2
CRBN
SEL1L
ZNF791
YOD1
ZNF92
NCOA7
NFE2L2
ZNF442
POLN
SEC62
SYTL2
PREPL
FBXW7
PTPN12
CUL4B
ZNF430
RPAP2
VCPIP1
HNF4G
CKAP2L
DDX52
HIVEP2
COG6
SNX10
STK26
ZNF678
ZNF800
ZNF440
HSP90AA1
FOXC2
NOL11
PLEKHA8
CEP290
IFI16
HIVEP1
CENPQ
ACE2
SRBD1
LPAR6
GIN1
RC3H1
PLS3
USP37
SETD2
TAF1D
TRMT10A
MACF1
RAD21
IGF2BP3
KRAS
RIOK2
DDX18
CTAGE11P
FXR1
CD302
VPS26A
MED13
ZFP1
FANCB
USP47
CYP1B1
LDHAL6A
HCFC2
ANK3
WWC2
ZNF354A
PRKAA2
KDM3A

## Sheet: A2780_genelist_reverted_to_norm
A2780_Downregulated	A2780_Upregulated
COL10A1	KLF4
MXRA5	CYP4F11
PLCE1-AS1	SERPINE1
SNORA11D	FGF19
LOC105375713	CPA4
TFAP2B	SYT17
AGR2	FSTL4
RN7SL2	LOC101927314
LINC01150	DUSP13
RHBG	S100A2
TEX48	CCL5
GOLGA8IP	CXCL2
MIR1233-2	CHST15
RN7SL1	JUN
CTHRC1	NSUN7
CYB5A	COL24A1
ST3GAL6-AS1	RHCG
DNAH2	TLR6
EDNRB-AS1	CPB1
GLIS2-AS1	LOC102724084
GATA3	PTPRN
IGF2BP2-AS1	CALML5
RPS16P5	MYBPHL
CST7	EID3
MIR3186	S100A5
OMG	ST18
LOC51145	C7
BGN	SPP1
MIR5581	VGF
NLRP14	KRT14
KRT81	KCNQ3
LOC100507006	ADAMTSL2
EBLN2	APCDD1L-DT
ANKRD30A	NALCN
ALDH3B2	FOSB
KIAA0040	PRUNE2
PRR4	DGKK
C19orf33	FAM19A4
C1QTNF5	FOS
ITGB6	KCNK13
MIR555	KLK10
LOC105747689	STX17-AS1
MLPH	NR4A2
SPINT1	CALCB
LUM	MMP1
AEBP1	LINC01629
SCARNA10	RARB
C6orf163	FOSL1
KRT86	SLC14A2
TMEM119	CFAP47
HS3ST5	VPREB3
LINC01337	ITGAX
UBTFL1	CETN4P
ANKRD28	GRM8
TBC1D3K	AREG
MIR4784	SERPINA3
	NPR2
	RNF144A
	ZCCHC12
	EGR1
	MPZ
	FOXJ1
	GDF15
	GAS6-DT
	VWF
	DUSP8
	LHX1
	LOC105369486
	MIR3648-2
NBEAL2	LINC01979
PTPRG-AS1	HMOX1
PSME1	KCNMB2-AS1
LSS	PTPRN2
MTR	TRIM54
LIG1	SORCS3
S100A4	ADAM23
GAMT	TNFRSF9
MIR1244-2	SERPINB8
TLDC2	ECM1
SLC30A8	ANXA2P3
DLX6-AS1	EGR3
HMGA2	MIR3648-1
CXXC4	RAPGEF3
CRMP1	MIR1244-3
PM20D2	CSMD2
GDF11	CHRNA9
MKI67	UCA1
NBEAL3	C11orf96
PTPRG-AS2	PPIC
PSME2	PDLIM3
LSS	ALOXE3
MTR	ANXA2P1
LIG2	ARHGAP31
S100A5	DCC
GAMT	CALCA
MIR1244-3	SERPINE2
TLDC3	CALB2
SLC30A9	ANXA2
DLX6-AS2	SNORA12
HMGA3	S100A3
CXXC5	GPX3
CRMP2	ITGAM
PM20D3	CCRL2
GDF12	TMC1
MKI68	MYT1L
NBEAL4	SORCS2
PTPRG-AS3	LOC105372672
PSME3	FOXG1
LSS	LOC442028
MTR	PLA2G4C-AS1
LIG3	TUBA4A
S100A6	LOC101928034
GAMT	OTOF
MIR1244-4	EGR2
TLDC4	DHRS2
SLC30A10	LOC284454
DLX6-AS3	OPCML
HMGA4	TRIML2
CXXC6	CXCR4
CRMP3	TTC39C-AS1
PM20D4	HES2
GDF13	GCG
MKI69
NBEAL5
PTPRG-AS4
PSME4
LSS
MTR
LIG4
S100A7
GAMT
MIR1244-5
TLDC5
SLC30A11
DLX6-AS4
HMGA5
CXXC7
CRMP4
PM20D5
GDF14
MKI70
NBEAL6
PTPRG-AS5
PSME5
LSS
MTR
LIG5
S100A8
GAMT
MIR1244-6
TLDC6
SLC30A12
DLX6-AS5
HMGA6
CXXC8
